# Supplementary material for: Gut microbiota on admission as predictive biomarker for acute necrotizing pancreatitis
Source: Front Immunol. 2022 Aug 29;13:988326. doi: 10.3389/fimmu.2022.988326 (PMC9466706; doi:10.3389/fimmu.2022.988326)
Supplement: Supplementary file 1 [file Table_1.xlsx]

## Sheet: TableS1
Table S1. NP and non-NP related differential ASVs
NP vs non-NP	ID	Genus	Species	log2FC	log2CPM	PValue	FDR	level	Mean NP	Mean non-NP
NP vs non-NP	ASV_162	g_Lactobacillus	Lactobacillus delbrueckii	8.361	11.624	3.19085e-07	5.23299e-05	Enriched	0.417	0.001
	ASV_108	g_Klebsiella	Klebsiella pneumoniae	7.063	13.732	1.28712e-05	0.00105544	Enriched	0.505	0.022
	ASV_9	g_Bacteroides	Bacteroides vulgatus	-4.83	13.862	2.51262e-05	0.00137357	Depleted	0.061	2.585
	ASV_94	g_Unassigned	Klebsiella pneumoniae	5.883	13.332	3.70573e-05	0.00151935	Enriched	0.513	0.037
	ASV_151	g_Intestinibacter	Intestinibacter bartlettii	3.627	10.35	0.000164551	0.00490301	Enriched	0.169	0.056
	ASV_144	g_Klebsiella	Kiebsiella pneumoniae	6.353	13.372	0.000179378	0.00490301	Enriched	0.31	0.026
	ASV_127	g_Unassigned	Blautia sp.	4.904	10.856	0.000322723	0.00756094	Enriched	0.234	0.024
	ASV_1	g_Escherichia/Shigella	s_Escherichia_coli	2.805	19.089	0.000676482	0.0130454	Enriched	16.842	12.831
	ASV_63	g_Unassigned	Prevotella sp.	-11.002	11.562	0.000715904	0.0130454	Depleted	0	0.612
	ASV_141	g_Lactobacillus	Lactobacillus paracasei	-11.942	12.491	0.000817678	0.0134099	Depleted	0	0.254
	ASV_46	g_Prevotella	Prevotella timonensis	-6.585	14.945	0.00339207	0.0471416	Depleted	0.049	1.478
	ASV_2	g_Unassigned	Enterococcus faecium	4.102	18.97	0.00393691	0.0471416	Enriched	18.986	1.386
	ASV_112	g_Anaerococcus	Anaerococcus vaginalis	2.861	12.545	0.0042165	0.0471416	Enriched	0.399	0.116
	ASV_122	g_Porphyromonas	Porphyromonas Sp.	-5.071	11.655	0.00428836	0.0471416	Depleted	0.009	0.245
	ASV_25	g_Clostridium_XVIII	Clostridium sporogenes	2.451	11.148	0.00431173	0.0471416	Enriched	0.523	0.096
	ASV_38	g_Streptococcus	Streptococcus lutetiensis	-7.423	12.875	0.00480668	0.0479697	Depleted	0.005	0.915
	ASV_68	g_Unassigned	Ruthenibacterium lactatiformans	-3.191	10.914	0.00518394	0.0479697	Depleted	0.029	0.407
	ASV_74	g_Gardnerella	s_Gardnerella_vaginalis	6.992	14.553	0.00526497	0.0479697	Enriched	0.742	0.027
non-NP vs HC	ID	Genus	Species	log2FC	log2CPM	PValue	FDR	level	Mean nonNP	MeanHC
non-NP vs HC	ASV_3	g_Finegoldia	s_Finegoldia_magna	9.182	17.119	5.11701e-12	5.58844e-10	Enriched	5.455	0.085
	ASV_112	g_Anaerococcus	s_Anaerococcus_vaginalis	11.227	12.168	8.48543e-12	5.58844e-10	Enriched	0.116	0
	ASV_70	g_Peptoniphilus	s_Peptoniphilus_coxii	11.667	13.941	1.02228e-11	5.58844e-10	Enriched	0.503	0.001
	ASV_103	g_Anaerococcus	s_Unassigned	10.43	11.832	4.42275e-11	1.81333e-09	Enriched	0.295	0
	ASV_59	g_Anaerococcus	s_Anaerococcus_prevotii	12.405	13.58	1.71052e-10	5.1527e-09	Enriched	0.422	0
	ASV_96	g_Anaerococcus	s_Anaerococcus_prevotii	12.017	13.399	1.88513e-10	5.1527e-09	Enriched	0.334	0
	ASV_150	g_Corynebacterium	s_Corynebacterium_tuberculostearicum	11.384	12.765	2.18959e-09	5.10934e-08	Enriched	0.117	0
	ASV_45	g_Prevotella	s_Prevotella_corporis	12.749	13.377	2.49236e-09	5.10934e-08	Enriched	0.635	0
	ASV_130	g_Peptoniphilus	s_Peptoniphilus_gorbachii	9.285	12.543	3.87112e-09	7.05404e-08	Enriched	0.169	0.003
	ASV_158	g_Clostridium_XlVa	s_Unassigned	4.97	9.793	6.12061e-09	1.00378e-07	Enriched	0.114	0.007
	ASV_4	g_Enterococcus	s_Enterococcus_faecalis	15.832	18.2	7.81901e-09	1.16574e-07	Enriched	4.814	0.001
	ASV_73	g_Anaerococcus	s_Anaerococcus_murdochii	10.135	13.94	3.67632e-08	5.02431e-07	Enriched	0.354	0.004
	ASV_37	g_Peptoniphilus	s_Peptoniphilus_gorbachii	7.802	13.54	6.20589e-08	7.3593e-07	Enriched	0.747	0.018
	ASV_15	g_Anaerococcus	s_Anaerococcus_vaginalis	8.113	14.664	6.28233e-08	7.3593e-07	Enriched	1.139	0.032
	ASV_77	g_Prevotella	s_Prevotella_buccalis	9.337	13.136	8.05601e-08	8.8079e-07	Enriched	0.439	0.004
	ASV_132	g_Clostridium_sensu_stricto	s_Clostridium_disporicum	-4.697	11.056	1.48435e-07	1.52146e-06	Depleted	0.017	0.463
	ASV_123	g_Peptoniphilus	s_Unassigned	10.945	12.123	2.64812e-07	2.55466e-06	Enriched	0.244	0
	ASV_107	g_Prevotella	s_Prevotella_corporis	11.604	12.237	2.91914e-07	2.65966e-06	Enriched	0.284	0
	ASV_44	g_Prevotella	s_Prevotella_bivia	14.499	15.122	4.18854e-07	3.61537e-06	Enriched	0.349	0
	ASV_29	g_Streptococcus	s_Streptococcus_anginosus_subsp._whileyi	12.14	16.302	6.75468e-07	5.53884e-06	Enriched	1.124	0.005
	ASV_86	g_Peptoniphilus	s_Peptoniphilus_coxii	9.06	12.496	9.2883e-07	7.25372e-06	Enriched	0.328	0.003
	ASV_1	g_Escherichia/Shigella	s_Escherichia_coli	4.662	18.159	2.39389e-06	1.78454e-05	Enriched	12.831	2.997
	ASV_46	g_Prevotella	s_Prevotella_timonensis	13.685	16.372	3.10115e-06	2.21126e-05	Enriched	1.478	0.001
	ASV_52	g_Prevotella	s_Prevotella_timonensis	11.088	13.568	3.33762e-06	2.2807e-05	Enriched	0.946	0.001
	ASV_111	g_Actinomyces	s_Actinomyces_turicensis	11.679	13.747	5.22013e-06	3.4244e-05	Enriched	0.352	0.001
	ASV_69	g_Peptoniphilus	s_Peptoniphilus_lacrimalis	7.626	14.006	5.67251e-06	3.57805e-05	Enriched	0.428	0.029
	ASV_122	g_Porphyromonas	s_Unassigned	9.709	12.316	8.18577e-06	4.9721e-05	Enriched	0.245	0.001
	ASV_68	g_Unassigned	s_Unassigned	4.891	11.501	1.25231e-05	7.08557e-05	Enriched	0.407	0.02
	ASV_17	g_Prevotella	s_Prevotella_bivia	9.775	15.073	1.25294e-05	7.08557e-05	Enriched	1.105	0.012
	ASV_41	g_Bacteroides	s_Bacteroides_fragilis	9.947	13.824	1.36571e-05	7.46586e-05	Enriched	0.948	0.003
	ASV_49	g_Prevotella	s_Prevotella_disiens	10.32	14.579	1.58754e-05	8.30283e-05	Enriched	0.801	0.006
	ASV_88	g_Megamonas	s_Megamonas_funiformis	9.857	11.101	1.62007e-05	8.30283e-05	Enriched	0.31	0
	ASV_24	g_Blautia	s_Blautia_luti	-2.393	12.747	2.05495e-05	0.000102125	Depleted	0.313	2.356
	ASV_60	g_Peptostreptococcus	s_Unassigned	10.688	12.642	2.33596e-05	0.000112676	Enriched	0.429	0.001
	ASV_23	g_Peptoniphilus	s_Peptoniphilus_gorbachii	5.907	13.873	2.79119e-05	0.000128009	Enriched	0.773	0.087
	ASV_166	g_Blautia	s_Unassigned	-2.482	10.267	2.80996e-05	0.000128009	Depleted	0.04	0.355
	ASV_139	g_Prevotella	s_Prevotella_corporis	8.92	10.309	3.66143e-05	0.000160999	Enriched	0.071	0
	ASV_43	g_Blautia	s_Ruminococcus_obeum	-2.236	11.932	3.73046e-05	0.000160999	Depleted	0.207	1.348
	ASV_35	g_Ruminococcus2	s_Ruminococcus_torques	3.711	12.825	3.96264e-05	0.000166634	Enriched	0.745	0.133
	ASV_25	g_Clostridium_XVIII	s_Unassigned	-2.686	12.207	4.13205e-05	0.000169414	Depleted	0.096	1.715
	ASV_62	g_Bacteroides	s_Bacteroides_fragilis	7.484	12.777	4.47689e-05	0.000178658	Enriched	0.578	0.011
	ASV_90	g_Lachnospiracea_incertae_sedis	s_Eubacterium_hallii	-2.737	11.269	4.57538e-05	0.000178658	Depleted	0.07	0.848
	ASV_50	g_Streptococcus	s_Streptococcus_agalactiae	12.984	14.172	4.9065e-05	0.000187132	Enriched	0.646	0
	ASV_32	g_Bacteroides	s_Unassigned	5.691	13.245	5.49511e-05	0.000204818	Enriched	0.985	0.048
	ASV_87	g_Anaerostipes	s_Anaerostipes_hadrus	-2.36	11.105	5.69162e-05	0.000207428	Depleted	0.103	0.709
	ASV_135	g_Hungatella	s_Hungatella_effluvii	7.45	12.116	7.80315e-05	0.000278199	Enriched	0.297	0.006
	ASV_125	g_Coprobacillus	s_Coprobacillus_cateniformis	8.029	10.124	8.73031e-05	0.000304632	Enriched	0.244	0.001
	ASV_18	g_Prevotella	s_Prevotella_bivia	11.665	17.036	9.6632e-05	0.000330159	Enriched	1.432	0.014
	ASV_9	g_Bacteroides	s_Unassigned	3.861	14.242	0.000115335	0.000386021	Enriched	2.585	0.247
	ASV_101	g_Anaerococcus	s_Anaerococcus_vaginalis	9.278	9.951	0.000119602	0.000388486	Enriched	0.047	0
	ASV_98	g_Unassigned	s_Unassigned	-7.17	11.704	0.00012081	0.000388486	Depleted	0.005	0.695
	ASV_131	g_Murdochiella	s_Murdochiella_asaccharolytica	7.844	14.019	0.000129298	0.000399458	Enriched	0.183	0.025
	ASV_95	g_Prevotella	s_Prevotella_corporis	11.503	12.138	0.00013122	0.000399458	Enriched	0.28	0
	ASV_75	g_Prevotella	s_Prevotella_bivia	12.607	13.518	0.000131529	0.000399458	Enriched	0.289	0
	ASV_127	g_Unassigned	s_Unassigned	-3.36	10.256	0.000139555	0.000416127	Depleted	0.024	0.441
	ASV_76	g_Clostridium_XlVa	s_Clostridium_nexile	5.71	11.296	0.000160055	0.000468733	Enriched	0.285	0.013
	ASV_58	g_Porphyromonas	s_Porphyromonas_somerae	11.569	12.493	0.000214985	0.000618553	Enriched	0.534	0
	ASV_7	g_Blautia	s_Blautia_wexlerae	-1.86	14.019	0.000284606	0.000804748	Depleted	0.918	4.908
	ASV_110	g_Parvimonas	s_Parvimonas_micra	11.729	14.127	0.000313662	0.0008575	Enriched	0.343	0.001
	ASV_140	g_Blautia	s_Blautia_luti	-2.78	10.253	0.00031372	0.0008575	Depleted	0.045	0.4
	ASV_149	g_Bacteroides	s_Bacteroides_dorei	5.763	9.904	0.000346413	0.00093134	Enriched	0.216	0.005
	ASV_30	g_Unassigned	s_Unassigned	-6.935	13.311	0.000376881	0.00099691	Depleted	0.02	2.059
	ASV_138	g_Peptoniphilus	s_Peptoniphilus_coxii	5.188	11.769	0.000419439	0.00109187	Enriched	0.214	0.033
	ASV_100	g_Ezakiella	s_Ezakiella_peruensis	5.95	12.186	0.000496832	0.00127313	Enriched	0.263	0.026
	ASV_84	g_Streptococcus	s_Streptococcus_anginosus_subsp._whileyi	5.565	13.056	0.000548117	0.00138294	Enriched	0.441	0.046
	ASV_19	g_Fusicatenibacter	s_Fusicatenibacter_saccharivorans	-2.368	13.113	0.000650498	0.00161639	Depleted	0.406	3.241
	ASV_40	g_Lachnospiracea_incertae_sedis	s_Eubacterium_hallii	-2.314	12.157	0.000682554	0.00167073	Depleted	0.186	1.697
	ASV_148	g_Bacteroides	s_Unassigned	5.863	10.85	0.00094198	0.00225369	Enriched	0.194	0.009
	ASV_74	g_Gardnerella	s_Gardnerella_vaginalis	10.162	10.797	0.000948198	0.00225369	Enriched	0.027	0
	ASV_63	g_Unassigned	s_Unassigned	12.015	12.648	0.00100884	0.00236266	Enriched	0.612	0
	ASV_21	g_Romboutsia	s_Romboutsia_sedimentorum	-2.379	12.929	0.00102286	0.00236266	Depleted	0.313	2.671
	ASV_143	g_Unassigned	s_Unassigned	-1.956	10.282	0.00112509	0.00256271	Depleted	0.061	0.408
	ASV_65	g_Blautia	s_Blautia_faecis	-1.919	11.783	0.00136814	0.00307363	Depleted	0.204	1.073
	ASV_117	g_Blautia	s_Unassigned	3.406	8.658	0.00140542	0.00311471	Enriched	0.074	0.008
	ASV_38	g_Streptococcus	s_Unassigned	11.212	13.888	0.00150239	0.00328522	Enriched	0.915	0.001
	ASV_120	g_Bacteroides	s_Unassigned	5.937	11.865	0.00157936	0.0034081	Enriched	0.285	0.016
	ASV_22	g_Ruminococcus	s_Ruminococcus_bromii	-3.44	12.789	0.00166067	0.00353701	Depleted	0.167	2.738
	ASV_206	g_Enterococcus	s_Unassigned	6.537	8.087	0.00175273	0.00368523	Enriched	0.095	0
	ASV_129	g_Prevotella	s_Prevotella_corporis	11.584	12.218	0.00201749	0.00418821	Enriched	0.209	0
	ASV_116	g_Collinsella	s_Collinsella_aerofaciens	-6.082	10.345	0.00267642	0.00548665	Depleted	0.007	0.556
	ASV_141	g_Lactobacillus	s_Lactobacillus_paracasei_subsp._tolerans	13.183	14.13	0.0028574	0.00578535	Enriched	0.254	0
	ASV_163	g_Enterococcus	s_Unassigned	6.711	8.654	0.00297145	0.0059429	Enriched	0.106	0.001
	ASV_20	g_Bifidobacterium	s_Unassigned	-3.632	12.674	0.00329865	0.00651781	Depleted	0.092	2.751
	ASV_162	g_Lactobacillus	s_Unassigned	3.996	6.08	0.00412892	0.00806122	Enriched	0.001	0
	ASV_99	g_Akkermansia	s_Akkermansia_muciniphila	8.136	8.882	0.00438678	0.0084639	Enriched	0.068	0
	ASV_97	g_Peptoniphilus	s_Peptoniphilus_coxii	5.008	11.86	0.00448458	0.008552	Enriched	0.214	0.04
	ASV_64	g_Bacteroides	s_Unassigned	2.036	11.087	0.00458695	0.00864666	Enriched	0.269	0.123
	ASV_91	g_Gardnerella	s_Gardnerella_vaginalis	10.256	12.072	0.00464549	0.0086575	Enriched	0.31	0.001
	ASV_12	g_Bacteroides	s_Unassigned	2.895	14.289	0.00489135	0.00901327	Enriched	1.975	0.644
	ASV_121	g_Fusobacterium	s_Unassigned	10.034	10.692	0.00513139	0.00935053	Enriched	0.157	0
	ASV_13	g_Unassigned	s_Unassigned	-2.134	13.534	0.00670097	0.0120765	Depleted	0.535	3.869
	ASV_159	g_Clostridium_XVIII	s_Clostridium_ramosum	3.229	9.382	0.00726431	0.0129494	Enriched	0.074	0.019
	ASV_8	g_Collinsella	s_Collinsella_aerofaciens	-1.934	13.291	0.00775666	0.0136784	Depleted	0.519	3.02
	ASV_79	g_Bacteroides	s_Bacteroides_caccae	3.429	11.755	0.00808474	0.0141053	Enriched	0.442	0.07
	ASV_145	g_Mycoplasma	s_Mycoplasma_hominis	10.183	10.836	0.00882144	0.0152286	Enriched	0.13	0
	ASV_178	g_Unassigned	s_Unassigned	-2.924	9.546	0.00895357	0.0152957	Depleted	0.025	0.342
	ASV_31	g_Dorea	s_Dorea_longicatena	-1.662	12.796	0.00909066	0.0153698	Depleted	0.399	1.882
	ASV_42	g_Gemmiger	s_Gemmiger_formicilis	-1.764	12.085	0.010081	0.0168703	Depleted	0.249	1.282
	ASV_39	g_Lachnospiracea_incertae_sedis	s_Ruminococcus_gnavus	2.277	11.8	0.0103419	0.017132	Enriched	0.412	0.218
	ASV_1270	g_Bacteroides	s_Unassigned	2.163	11.281	0.0110813	0.0181734	Enriched	0.359	0.143
	ASV_2	g_Unassigned	s_Unassigned	4.721	16.684	0.0129534	0.0208548	Enriched	1.386	0.429
	ASV_53	g_Bacteroides	s_Bacteroides_caccae	2.791	12.133	0.0129707	0.0208548	Enriched	0.461	0.182
	ASV_89	g_Streptococcus	s_Unassigned	4.995	12.476	0.0145102	0.0231036	Enriched	0.334	0.044
	ASV_92	g_Alistipes	s_Alistipes_onderdonkii	2.345	10.985	0.0147507	0.0232607	Enriched	0.289	0.085
	ASV_27	g_Faecalibacterium	s_Faecalibacterium_prausnitzii	-1.757	12.468	0.0157219	0.0245561	Depleted	0.266	1.703
	ASV_137	g_Streptococcus	s_Unassigned	6.613	11.14	0.0171128	0.0264765	Enriched	0.175	0.006
	ASV_106	g_Clostridium_XlVa	s_Unassigned	4	8.53	0.0178184	0.0273104	Enriched	0.057	0.006
	ASV_160	g_Streptococcus	s_Streptococcus_rubneri	3.428	11.475	0.0183119	0.0278069	Enriched	0.16	0.06
	ASV_14	g_Faecalibacterium	s_Faecalibacterium_prausnitzii	-1.606	13.636	0.0187687	0.0282391	Depleted	0.674	3.522
	ASV_54	g_Ruminococcus2	s_Ruminococcus_faecis	-1.751	12.24	0.0218409	0.0325628	Depleted	0.114	1.257
	ASV_33	g_Bacteroides	s_Bacteroides_uniformis	1.682	12.61	0.0228994	0.0336711	Enriched	0.811	0.448
	ASV_153	g_Porphyromonas	s_Porphyromonas_bennonis	3.455	11.36	0.0229949	0.0336711	Enriched	0.167	0.081
	ASV_357	g_Bacteroides	s_Bacteroides_clarus	2.307	10.233	0.0239055	0.0346948	Enriched	0.161	0.059
	ASV_288	g_Parabacteroides	s_Parabacteroides_distasonis	2.53	11.416	0.02706	0.0389284	Enriched	0.308	0.115
NP vs HC	ID	Genus	Species	log2FC	log2CPM	PValue	FDR	level	Mean NP	Mean HC
NP vs HC	ASV_206	g_Enterococcus	s_Unassigned	13.047	13.459	1.38938e-10	1.51495e-08	Enriched	0.491	0
	ASV_112	g_Anaerococcus	s_Anaerococcus_vaginalis	13.223	13.278	1.8475e-10	1.51495e-08	Enriched	0.399	0
	ASV_4	g_Enterococcus	s_Enterococcus_faecalis	14.516	16.507	5.15873e-10	2.82011e-08	Enriched	4.302	0.001
	ASV_150	g_Corynebacterium	s_Corynebacterium_tuberculostearicum	10.902	11.642	1.17868e-08	4.83259e-07	Enriched	0.202	0
	ASV_45	g_Prevotella	s_Prevotella_corporis	12.097	11.631	1.54183e-08	5.05721e-07	Enriched	0.357	0
	ASV_96	g_Anaerococcus	s_Anaerococcus_prevotii	12.266	12.993	2.06427e-08	5.64234e-07	Enriched	0.171	0
	ASV_163	g_Enterococcus	s_Unassigned	12.235	13.409	6.38107e-08	1.21552e-06	Enriched	0.339	0.001
	ASV_107	g_Prevotella	s_Prevotella_corporis	10.917	10.462	6.42798e-08	1.21552e-06	Enriched	0.118	0
	ASV_41	g_Bacteroides	s_Bacteroides_fragilis	9.849	13.639	6.67054e-08	1.21552e-06	Enriched	0.627	0.003
	ASV_158	g_Clostridium_XlVa	s_Unassigned	5.756	9.855	1.10972e-07	1.81994e-06	Enriched	0.313	0.007
	ASV_59	g_Anaerococcus	s_Anaerococcus_prevotii	12.68	13.108	1.74508e-07	2.60176e-06	Enriched	0.387	0
	ASV_3	g_Finegoldia	s_Finegoldia_magna	7.647	15.467	2.04059e-07	2.7888e-06	Enriched	3.141	0.085
	ASV_70	g_Peptoniphilus	s_Peptoniphilus_coxii	7.87	9.665	3.21463e-07	4.05538e-06	Enriched	0.106	0.001
	ASV_2	g_Unassigned	s_Unassigned	8.94	20.649	3.73222e-07	4.37202e-06	Enriched	18.986	0.429
	ASV_44	g_Prevotella	s_Prevotella_bivia	14.221	13.747	4.25448e-07	4.60258e-06	Enriched	0.922	0
	ASV_103	g_Anaerococcus	s_Unassigned	10.046	10.785	4.49033e-07	4.60258e-06	Enriched	0.114	0
	ASV_162	g_Lactobacillus	s_Unassigned	11.451	11.538	1.39476e-06	1.34553e-05	Enriched	0.417	0
	ASV_75	g_Prevotella	s_Prevotella_bivia	14.088	14.131	1.53025e-06	1.39423e-05	Enriched	0.255	0
	ASV_1	g_Escherichia/Shigella	s_Escherichia_coli	6.594	20.079	2.14369e-06	1.85035e-05	Enriched	16.842	2.997
	ASV_52	g_Prevotella	s_Prevotella_timonensis	8.538	10.386	5.74083e-06	4.70748e-05	Enriched	0.191	0.001
	ASV_101	g_Anaerococcus	s_Anaerococcus_vaginalis	14.048	13.574	7.75535e-06	6.05656e-05	Enriched	0.586	0
	ASV_58	g_Porphyromonas	s_Porphyromonas_somerae	8.889	9.089	9.38449e-06	6.88367e-05	Enriched	0.043	0
	ASV_77	g_Prevotella	s_Prevotella_buccalis	7.876	11.47	9.69965e-06	6.88367e-05	Enriched	0.204	0.004
	ASV_73	g_Anaerococcus	s_Anaerococcus_murdochii	8.42	12.035	1.00737e-05	6.88367e-05	Enriched	0.233	0.004
	ASV_86	g_Peptoniphilus	s_Peptoniphilus_coxii	8.841	12.035	1.50018e-05	9.84117e-05	Enriched	0.221	0.003
	ASV_111	g_Actinomyces	s_Actinomyces_turicensis	8.208	9.615	1.7511e-05	0.000110454	Enriched	0.094	0.001
	ASV_95	g_Prevotella	s_Prevotella_corporis	10.681	10.235	2.08089e-05	0.000126395	Enriched	0.103	0
	ASV_74	g_Gardnerella	s_Gardnerella_vaginalis	16.227	15.751	2.34656e-05	0.000137441	Enriched	0.742	0
	ASV_15	g_Anaerococcus	s_Anaerococcus_vaginalis	8.359	14.764	2.54845e-05	0.000144119	Enriched	2.145	0.032
	ASV_17	g_Prevotella	s_Prevotella_bivia	10.904	16.027	2.81415e-05	0.00015384	Enriched	2.282	0.012
	ASV_159	g_Clostridium_XVIII	s_Clostridium_ramosum	5.717	10.672	3.26635e-05	0.000172801	Enriched	0.24	0.019
	ASV_88	g_Megamonas	s_Megamonas_funiformis	8.05	8.436	3.66457e-05	0.000187809	Enriched	0.095	0
	ASV_123	g_Peptoniphilus	s_Unassigned	6.812	7.511	5.31986e-05	0.000264381	Enriched	0.016	0
	ASV_145	g_Mycoplasma	s_Mycoplasma_hominis	16.156	15.677	5.54215e-05	0.000267327	Enriched	0.201	0
	ASV_37	g_Peptoniphilus	s_Peptoniphilus_gorbachii	7.048	12.667	5.72639e-05	0.000268322	Enriched	0.301	0.018
	ASV_139	g_Prevotella	s_Prevotella_corporis	8.902	9.43	6.34336e-05	0.00028824	Enriched	0.406	0
	ASV_48	g_Bifidobacterium	s_Bifidobacterium_breve	10.388	13.956	6.50299e-05	0.00028824	Enriched	1.071	0.003
	ASV_129	g_Prevotella	s_Prevotella_corporis	7.152	6.966	9.20618e-05	0.000397319	Enriched	0.034	0
	ASV_130	g_Peptoniphilus	s_Peptoniphilus_gorbachii	7.736	10.735	0.000139075	0.000580414	Enriched	0.12	0.003
	ASV_62	g_Bacteroides	s_Bacteroides_fragilis	6.337	11.131	0.000141564	0.000580414	Enriched	0.907	0.011
	ASV_60	g_Peptostreptococcus	s_Unassigned	9.757	11.421	0.000148754	0.000595017	Enriched	0.397	0.001
	ASV_18	g_Prevotella	s_Prevotella_bivia	9.985	15.196	0.000172514	0.000673627	Enriched	1.251	0.014
	ASV_42	g_Gemmiger	s_Gemmiger_formicilis	-4.096	12.253	0.000250645	0.000955949	Depleted	0.035	1.282
	ASV_113	g_Streptococcus	s_Streptococcus_infantis	4.093	12.673	0.000341508	0.00127289	Enriched	0.293	0.125
	ASV_146	g_Bifidobacterium	s_Unassigned	-4.696	9.264	0.000431402	0.00157222	Depleted	0.002	0.158
	ASV_106	g_Clostridium_XlVa	s_Unassigned	5.386	8.748	0.000465843	0.00166083	Enriched	0.641	0.006
	ASV_121	g_Fusobacterium	s_Unassigned	9.159	8.777	0.00051304	0.00179018	Enriched	0.155	0
	ASV_161	g_Bifidobacterium	s_Unassigned	-4.552	9.024	0.000574981	0.00196452	Depleted	0.003	0.133
	ASV_76	g_Clostridium_XlVa	s_Clostridium_nexile	4.904	9.784	0.00063216	0.0021158	Enriched	0.513	0.013
	ASV_140	g_Blautia	s_Blautia_luti	-3.783	10.453	0.000729912	0.00239411	Depleted	0.01	0.4
	ASV_99	g_Akkermansia	s_Akkermansia_muciniphila	7.842	7.583	0.000907381	0.00291785	Enriched	0.576	0
	ASV_23	g_Peptoniphilus	s_Peptoniphilus_gorbachii	5.682	13.541	0.00100417	0.00316701	Enriched	0.852	0.087
	ASV_132	g_Clostridium_sensu_stricto	s_Clostridium_disporicum	-4.441	11.812	0.00130518	0.00403866	Depleted	0.023	0.463
	ASV_116	g_Collinsella	s_Collinsella_aerofaciens	-7.978	10.904	0.00153498	0.00466179	Depleted	0	0.556
	ASV_13	g_Unassigned	s_Unassigned	-3.218	13.822	0.00176729	0.00526974	Depleted	0.875	3.869
	ASV_22	g_Ruminococcus	s_Ruminococcus_bromii	-5.551	13.347	0.00189323	0.00554447	Depleted	0.012	2.738
	ASV_19	g_Fusicatenibacter	s_Fusicatenibacter_saccharivorans	-2.985	13.557	0.00196446	0.00565214	Depleted	0.57	3.241
	ASV_97	g_Peptoniphilus	s_Peptoniphilus_coxii	5.642	12.374	0.00213483	0.00600177	Enriched	0.266	0.04
	ASV_144	g_Klebsiella	s_Unassigned	6.129	15.552	0.00215917	0.00600177	Enriched	0.31	0.137
	ASV_24	g_Blautia	s_Blautia_luti	-2.827	13.141	0.00240663	0.00657812	Depleted	0.14	2.356
	ASV_115	g_Roseburia	s_Roseburia_faecis	-3.153	11.034	0.00249997	0.00672123	Depleted	0.043	0.5
	ASV_50	g_Streptococcus	s_Streptococcus_agalactiae	6.359	7.104	0.0029568	0.00782121	Enriched	0.047	0
	ASV_30	g_Unassigned	s_Unassigned	-7.196	14.115	0.00304182	0.0079184	Depleted	0.03	2.059
	ASV_108	g_Klebsiella	s_Unassigned	6.176	15.914	0.00344466	0.00882694	Enriched	0.505	0.183
	ASV_49	g_Prevotella	s_Prevotella_disiens	5.151	9.284	0.00352677	0.00889831	Enriched	0.029	0.006
	ASV_178	g_Unassigned	s_Unassigned	-4.193	10.106	0.00392373	0.00974987	Depleted	0.006	0.342
	ASV_21	g_Romboutsia	s_Romboutsia_sedimentorum	-2.925	13.431	0.00436226	0.0105986	Depleted	0.261	2.671
	ASV_110	g_Parvimonas	s_Parvimonas_micra	4.653	6.932	0.00439453	0.0105986	Enriched	0.028	0.001
	ASV_14	g_Faecalibacterium	s_Faecalibacterium_prausnitzii	-2.799	13.707	0.00476601	0.0113279	Depleted	0.297	3.522
	ASV_143	g_Unassigned	s_Unassigned	-2.691	10.561	0.00506943	0.0118241	Depleted	0.02	0.408
	ASV_43	g_Blautia	s_Ruminococcus_obeum	-2.641	12.235	0.00511897	0.0118241	Depleted	0.072	1.348
	ASV_25	g_Clostridium_XVIII	s_Unassigned	-2.758	12.878	0.00541959	0.0122084	Depleted	0.523	1.715
	ASV_91	g_Gardnerella	s_Gardnerella_vaginalis	7.109	8.556	0.00543422	0.0122084	Enriched	0.125	0.001
	ASV_122	g_Porphyromonas	s_Unassigned	5.737	7.932	0.00559775	0.0123593	Enriched	0.009	0.001
	ASV_46	g_Prevotella	s_Prevotella_timonensis	5.343	7.731	0.00568705	0.0123593	Enriched	0.049	0.001
	ASV_94	g_Unassigned	s_Unassigned	4.833	15.497	0.00572749	0.0123593	Enriched	0.513	0.312
	ASV_29	g_Streptococcus	s_Streptococcus_anginosus_subsp._whileyi	4.228	8.433	0.0073098	0.0155689	Enriched	0.081	0.005
	ASV_100	g_Ezakiella	s_Ezakiella_peruensis	5.801	11.916	0.00760842	0.0159972	Enriched	0.117	0.026
	ASV_126	g_Prevotella	s_Prevotella_copri	-5.776	10.854	0.008563	0.0177763	Depleted	0.002	0.477
	ASV_65	g_Blautia	s_Blautia_faecis	-2.371	12.062	0.0109077	0.0223608	Depleted	0.064	1.073
	ASV_118	g_Roseburia	s_Roseburia_inulinivorans	-2.425	10.524	0.0112991	0.0228771	Depleted	0.052	0.369
	ASV_117	g_Blautia	s_Unassigned	3.125	8.069	0.0124703	0.0249407	Enriched	0.501	0.008
	ASV_93	g_Prevotella	s_Prevotella_copri	-5.651	11.891	0.0126319	0.0249593	Depleted	0.003	0.758
	ASV_27	g_Faecalibacterium	s_Faecalibacterium_prausnitzii	-2.518	12.619	0.0130471	0.0254729	Depleted	0.165	1.703
	ASV_36	g_Faecalibacterium	s_Faecalibacterium_prausnitzii	-2.553	11.857	0.0138946	0.0268084	Depleted	0.058	0.945
	ASV_142	g_Streptococcus	s_Unassigned	-3.653	10.643	0.0144752	0.0273475	Depleted	0.005	0.37
	ASV_69	g_Peptoniphilus	s_Peptoniphilus_lacrimalis	4.276	10.613	0.0145075	0.0273475	Enriched	0.141	0.029
	ASV_90	g_Lachnospiracea_incertae_sedis	s_Eubacterium_hallii	-2.473	11.736	0.0149774	0.0279125	Depleted	0.054	0.848
	ASV_98	g_Unassigned	s_Unassigned	-5.023	12.527	0.0162804	0.0297716	Depleted	0.042	0.695
	ASV_31	g_Dorea	s_Dorea_longicatena	-2.441	12.95	0.016338	0.0297716	Depleted	0.196	1.882
	ASV_125	g_Coprobacillus	s_Coprobacillus_cateniformis	3.121	5.429	0.0190971	0.0344167	Enriched	0.017	0.001
	ASV_131	g_Murdochiella	s_Murdochiella_asaccharolytica	4.248	10.384	0.019469	0.0347056	Enriched	0.103	0.025
	ASV_114	g_Ruminococcus	s_Ruminococcus_albus	-3.128	9.672	0.0197879	0.0347451	Depleted	0.006	0.203
	ASV_147	g_Collinsella	s_Collinsella_aerofaciens	-5.458	10.293	0.0199149	0.0347451	Depleted	0.002	0.353
	ASV_84	g_Streptococcus	s_Streptococcus_anginosus_subsp._whileyi	2.8	9.798	0.0240172	0.0410472	Enriched	0.039	0.046
	ASV_40	g_Lachnospiracea_incertae_sedis	s_Eubacterium_hallii	-2.213	12.862	0.0240276	0.0410472	Depleted	0.223	1.697
	ASV_138	g_Peptoniphilus	s_Peptoniphilus_coxii	3.898	10.431	0.0263597	0.0441263	Enriched	0.099	0.033
	ASV_35	g_Ruminococcus2	s_Ruminococcus_torques	2.292	11.037	0.0263681	0.0441263	Enriched	0.409	0.133

## Sheet: TableS2
Table S2. Taxonomic annotation of ASVs
OTUID	Kingdom	Phylum	Class	Order	Family	Genus	Species
ASV_1	k_Bacteria	p_Proteobacteria	c_Gammaproteobacteria	o_Enterobacteriales	f_Enterobacteriaceae	g_Escherichia/Shigella	s_Escherichia_coli
ASV_2	k_Bacteria	p_Firmicutes	c_Bacilli	o_Lactobacillales	f_Enterococcaceae	g_Unassigned	s_Unassigned
ASV_3	k_Bacteria	p_Firmicutes	c_Clostridia	o_Clostridiales	f_Clostridiales_Incertae_Sedis_XI	g_Finegoldia	s_Finegoldia_magna
ASV_4	k_Bacteria	p_Firmicutes	c_Bacilli	o_Lactobacillales	f_Enterococcaceae	g_Enterococcus	s_Enterococcus_faecalis
ASV_5	k_Bacteria	p_Bacteroidetes	c_Bacteroidia	o_Bacteroidales	f_Bacteroidaceae	g_Bacteroides	s_Bacteroides_dorei
ASV_7	k_Bacteria	p_Firmicutes	c_Clostridia	o_Clostridiales	f_Lachnospiraceae	g_Blautia	s_Blautia_wexlerae
ASV_6	k_Bacteria	p_Actinobacteria	c_Actinobacteria	o_Bifidobacteriales	f_Bifidobacteriaceae	g_Bifidobacterium	s_Bifidobacterium_catenulatum
ASV_13	k_Bacteria	p_Firmicutes	c_Clostridia	o_Clostridiales	f_Lachnospiraceae	g_Unassigned	s_Unassigned
ASV_9	k_Bacteria	p_Bacteroidetes	c_Bacteroidia	o_Bacteroidales	f_Bacteroidaceae	g_Bacteroides	s_Unassigned
ASV_14	k_Bacteria	p_Firmicutes	c_Clostridia	o_Clostridiales	f_Ruminococcaceae	g_Faecalibacterium	s_Faecalibacterium_prausnitzii
ASV_10	k_Bacteria	p_Firmicutes	c_Clostridia	o_Clostridiales	f_Ruminococcaceae	g_Gemmiger	s_Gemmiger_formicilis
ASV_12	k_Bacteria	p_Bacteroidetes	c_Bacteroidia	o_Bacteroidales	f_Bacteroidaceae	g_Bacteroides	s_Unassigned
ASV_8	k_Bacteria	p_Actinobacteria	c_Actinobacteria	o_Coriobacteriales	f_Coriobacteriaceae	g_Collinsella	s_Collinsella_aerofaciens
ASV_19	k_Bacteria	p_Firmicutes	c_Clostridia	o_Clostridiales	f_Lachnospiraceae	g_Fusicatenibacter	s_Fusicatenibacter_saccharivorans
ASV_11	k_Bacteria	p_Actinobacteria	c_Actinobacteria	o_Bifidobacteriales	f_Bifidobacteriaceae	g_Bifidobacterium	s_Bifidobacterium_longum_subsp._longum
ASV_15	k_Bacteria	p_Firmicutes	c_Clostridia	o_Clostridiales	f_Clostridiales_Incertae_Sedis_XI	g_Anaerococcus	s_Anaerococcus_vaginalis
ASV_16	k_Bacteria	p_Firmicutes	c_Clostridia	o_Clostridiales	f_Ruminococcaceae	g_Faecalibacterium	s_Faecalibacterium_prausnitzii
ASV_17	k_Bacteria	p_Bacteroidetes	c_Bacteroidia	o_Bacteroidales	f_Prevotellaceae	g_Prevotella	s_Prevotella_bivia
ASV_18	k_Bacteria	p_Bacteroidetes	c_Bacteroidia	o_Bacteroidales	f_Prevotellaceae	g_Prevotella	s_Prevotella_bivia
ASV_21	k_Bacteria	p_Firmicutes	c_Clostridia	o_Clostridiales	f_Peptostreptococcaceae	g_Romboutsia	s_Romboutsia_sedimentorum
ASV_20	k_Bacteria	p_Actinobacteria	c_Actinobacteria	o_Bifidobacteriales	f_Bifidobacteriaceae	g_Bifidobacterium	s_Unassigned
ASV_24	k_Bacteria	p_Firmicutes	c_Clostridia	o_Clostridiales	f_Lachnospiraceae	g_Blautia	s_Blautia_luti
ASV_46	k_Bacteria	p_Bacteroidetes	c_Bacteroidia	o_Bacteroidales	f_Prevotellaceae	g_Prevotella	s_Prevotella_timonensis
ASV_22	k_Bacteria	p_Firmicutes	c_Clostridia	o_Clostridiales	f_Ruminococcaceae	g_Ruminococcus	s_Ruminococcus_bromii
ASV_31	k_Bacteria	p_Firmicutes	c_Clostridia	o_Clostridiales	f_Lachnospiraceae	g_Dorea	s_Dorea_longicatena
ASV_26	k_Bacteria	p_Firmicutes	c_Bacilli	o_Lactobacillales	f_Streptococcaceae	g_Streptococcus	s_Streptococcus_vestibularis
ASV_27	k_Bacteria	p_Firmicutes	c_Clostridia	o_Clostridiales	f_Ruminococcaceae	g_Faecalibacterium	s_Faecalibacterium_prausnitzii
ASV_23	k_Bacteria	p_Firmicutes	c_Clostridia	o_Clostridiales	f_Peptoniphilaceae	g_Peptoniphilus	s_Peptoniphilus_gorbachii
ASV_25	k_Bacteria	p_Firmicutes	c_Erysipelotrichia	o_Erysipelotrichales	f_Erysipelotrichaceae	g_Clostridium_XVIII	s_Unassigned
ASV_41	k_Bacteria	p_Bacteroidetes	c_Bacteroidia	o_Bacteroidales	f_Bacteroidaceae	g_Bacteroides	s_Bacteroides_fragilis
ASV_33	k_Bacteria	p_Bacteroidetes	c_Bacteroidia	o_Bacteroidales	f_Bacteroidaceae	g_Bacteroides	s_Bacteroides_uniformis
ASV_40	k_Bacteria	p_Firmicutes	c_Clostridia	o_Clostridiales	f_Lachnospiraceae	g_Lachnospiracea_incertae_sedis	s_Eubacterium_hallii
ASV_28	k_Bacteria	p_Firmicutes	c_Clostridia	o_Clostridiales	f_Unassigned	g_Unassigned	s_Unassigned
ASV_32	k_Bacteria	p_Bacteroidetes	c_Bacteroidia	o_Bacteroidales	f_Bacteroidaceae	g_Bacteroides	s_Unassigned
ASV_52	k_Bacteria	p_Bacteroidetes	c_Bacteroidia	o_Bacteroidales	f_Prevotellaceae	g_Prevotella	s_Prevotella_timonensis
ASV_34	k_Bacteria	p_Bacteroidetes	c_Bacteroidia	o_Bacteroidales	f_Prevotellaceae	g_Prevotella	s_Prevotella_copri
ASV_29	k_Bacteria	p_Firmicutes	c_Bacilli	o_Lactobacillales	f_Streptococcaceae	g_Streptococcus	s_Streptococcus_anginosus_subsp._whileyi
ASV_39	k_Bacteria	p_Firmicutes	c_Clostridia	o_Clostridiales	f_Lachnospiraceae	g_Lachnospiracea_incertae_sedis	s_Ruminococcus_gnavus
ASV_30	k_Bacteria	p_Proteobacteria	c_Gammaproteobacteria	o_Enterobacteriales	f_Enterobacteriaceae	g_Unassigned	s_Unassigned
ASV_35	k_Bacteria	p_Firmicutes	c_Clostridia	o_Clostridiales	f_Lachnospiraceae	g_Ruminococcus2	s_Ruminococcus_torques
ASV_36	k_Bacteria	p_Firmicutes	c_Clostridia	o_Clostridiales	f_Ruminococcaceae	g_Faecalibacterium	s_Faecalibacterium_prausnitzii
ASV_62	k_Bacteria	p_Bacteroidetes	c_Bacteroidia	o_Bacteroidales	f_Bacteroidaceae	g_Bacteroides	s_Bacteroides_fragilis
ASV_43	k_Bacteria	p_Firmicutes	c_Clostridia	o_Clostridiales	f_Lachnospiraceae	g_Blautia	s_Ruminococcus_obeum
ASV_42	k_Bacteria	p_Firmicutes	c_Clostridia	o_Clostridiales	f_Ruminococcaceae	g_Gemmiger	s_Gemmiger_formicilis
ASV_37	k_Bacteria	p_Firmicutes	c_Clostridia	o_Clostridiales	f_Peptoniphilaceae	g_Peptoniphilus	s_Peptoniphilus_gorbachii
ASV_38	k_Bacteria	p_Firmicutes	c_Bacilli	o_Lactobacillales	f_Streptococcaceae	g_Streptococcus	s_Unassigned
ASV_55	k_Bacteria	p_Bacteroidetes	c_Bacteroidia	o_Bacteroidales	f_Bacteroidaceae	g_Bacteroides	s_Bacteroides_plebeius
ASV_54	k_Bacteria	p_Firmicutes	c_Clostridia	o_Clostridiales	f_Lachnospiraceae	g_Ruminococcus2	s_Ruminococcus_faecis
ASV_49	k_Bacteria	p_Bacteroidetes	c_Bacteroidia	o_Bacteroidales	f_Prevotellaceae	g_Prevotella	s_Prevotella_disiens
ASV_45	k_Bacteria	p_Bacteroidetes	c_Bacteroidia	o_Bacteroidales	f_Prevotellaceae	g_Prevotella	s_Prevotella_corporis
ASV_65	k_Bacteria	p_Firmicutes	c_Clostridia	o_Clostridiales	f_Lachnospiraceae	g_Blautia	s_Blautia_faecis
ASV_44	k_Bacteria	p_Bacteroidetes	c_Bacteroidia	o_Bacteroidales	f_Prevotellaceae	g_Prevotella	s_Prevotella_bivia
ASV_53	k_Bacteria	p_Bacteroidetes	c_Bacteroidia	o_Bacteroidales	f_Bacteroidaceae	g_Bacteroides	s_Bacteroides_caccae
ASV_57	k_Bacteria	p_Bacteroidetes	c_Bacteroidia	o_Bacteroidales	f_Bacteroidaceae	g_Bacteroides	s_Bacteroides_uniformis
ASV_50	k_Bacteria	p_Firmicutes	c_Bacilli	o_Lactobacillales	f_Streptococcaceae	g_Streptococcus	s_Streptococcus_agalactiae
ASV_51	k_Bacteria	p_Firmicutes	c_Negativicutes	o_Selenomonadales	f_Acidaminococcaceae	g_Phascolarctobacterium	s_Phascolarctobacterium_faecium
ASV_48	k_Bacteria	p_Actinobacteria	c_Actinobacteria	o_Bifidobacteriales	f_Bifidobacteriaceae	g_Bifidobacterium	s_Bifidobacterium_breve
ASV_56	k_Bacteria	p_Bacteroidetes	c_Bacteroidia	o_Bacteroidales	f_Porphyromonadaceae	g_Parabacteroides	s_Parabacteroides_merdae
ASV_59	k_Bacteria	p_Firmicutes	c_Clostridia	o_Clostridiales	f_Clostridiales_Incertae_Sedis_XI	g_Anaerococcus	s_Anaerococcus_prevotii
ASV_63	k_Bacteria	p_Bacteroidetes	c_Bacteroidia	o_Bacteroidales	f_Prevotellaceae	g_Unassigned	s_Unassigned
ASV_60	k_Bacteria	p_Firmicutes	c_Clostridia	o_Clostridiales	f_Peptostreptococcaceae	g_Peptostreptococcus	s_Unassigned
ASV_61	k_Bacteria	p_Firmicutes	c_Erysipelotrichia	o_Erysipelotrichales	f_Erysipelotrichaceae	g_Holdemanella	s_Holdemanella_biformis
ASV_58	k_Bacteria	p_Bacteroidetes	c_Bacteroidia	o_Bacteroidales	f_Porphyromonadaceae	g_Porphyromonas	s_Porphyromonas_somerae
ASV_64	k_Bacteria	p_Bacteroidetes	c_Bacteroidia	o_Bacteroidales	f_Bacteroidaceae	g_Bacteroides	s_Unassigned
ASV_77	k_Bacteria	p_Bacteroidetes	c_Bacteroidia	o_Bacteroidales	f_Prevotellaceae	g_Prevotella	s_Prevotella_buccalis
ASV_70	k_Bacteria	p_Firmicutes	c_Clostridia	o_Clostridiales	f_Peptoniphilaceae	g_Peptoniphilus	s_Peptoniphilus_coxii
ASV_71	k_Bacteria	p_Firmicutes	c_Clostridia	o_Clostridiales	f_Lachnospiraceae	g_Dorea	s_Dorea_formicigenerans
ASV_90	k_Bacteria	p_Firmicutes	c_Clostridia	o_Clostridiales	f_Lachnospiraceae	g_Lachnospiracea_incertae_sedis	s_Eubacterium_hallii
ASV_87	k_Bacteria	p_Firmicutes	c_Clostridia	o_Clostridiales	f_Lachnospiraceae	g_Anaerostipes	s_Anaerostipes_hadrus
ASV_78	k_Bacteria	p_Bacteroidetes	c_Bacteroidia	o_Bacteroidales	f_Prevotellaceae	g_Prevotella	s_Prevotella_copri
ASV_79	k_Bacteria	p_Bacteroidetes	c_Bacteroidia	o_Bacteroidales	f_Bacteroidaceae	g_Bacteroides	s_Bacteroides_caccae
ASV_1270	k_Bacteria	p_Bacteroidetes	c_Bacteroidia	o_Bacteroidales	f_Bacteroidaceae	g_Bacteroides	s_Unassigned
ASV_69	k_Bacteria	p_Firmicutes	c_Clostridia	o_Clostridiales	f_Peptoniphilaceae	g_Peptoniphilus	s_Peptoniphilus_lacrimalis
ASV_76	k_Bacteria	p_Firmicutes	c_Clostridia	o_Clostridiales	f_Lachnospiraceae	g_Clostridium_XlVa	s_Clostridium_nexile
ASV_576	k_Bacteria	p_Bacteroidetes	c_Bacteroidia	o_Bacteroidales	f_Bacteroidaceae	g_Bacteroides	s_Bacteroides_intestinalis
ASV_604	k_Bacteria	p_Bacteroidetes	c_Bacteroidia	o_Bacteroidales	f_Rikenellaceae	g_Alistipes	s_Unassigned
ASV_83	k_Bacteria	p_Firmicutes	c_Clostridia	o_Clostridiales	f_Lachnospiraceae	g_Coprococcus	s_Coprococcus_comes
ASV_93	k_Bacteria	p_Bacteroidetes	c_Bacteroidia	o_Bacteroidales	f_Prevotellaceae	g_Prevotella	s_Prevotella_copri
ASV_73	k_Bacteria	p_Firmicutes	c_Clostridia	o_Clostridiales	f_Clostridiales_Incertae_Sedis_XI	g_Anaerococcus	s_Anaerococcus_murdochii
ASV_84	k_Bacteria	p_Firmicutes	c_Bacilli	o_Lactobacillales	f_Streptococcaceae	g_Streptococcus	s_Streptococcus_anginosus_subsp._whileyi
ASV_86	k_Bacteria	p_Firmicutes	c_Clostridia	o_Clostridiales	f_Peptoniphilaceae	g_Peptoniphilus	s_Peptoniphilus_coxii
ASV_288	k_Bacteria	p_Bacteroidetes	c_Bacteroidia	o_Bacteroidales	f_Porphyromonadaceae	g_Parabacteroides	s_Parabacteroides_distasonis
ASV_115	k_Bacteria	p_Firmicutes	c_Clostridia	o_Clostridiales	f_Lachnospiraceae	g_Roseburia	s_Roseburia_faecis
ASV_68	k_Bacteria	p_Firmicutes	c_Clostridia	o_Clostridiales	f_Ruminococcaceae	g_Unassigned	s_Unassigned
ASV_80	k_Bacteria	p_Firmicutes	c_Negativicutes	o_Selenomonadales	f_Veillonellaceae	g_Megamonas	s_Unassigned
ASV_72	k_Bacteria	p_Firmicutes	c_Negativicutes	o_Selenomonadales	f_Veillonellaceae	g_Dialister	s_Dialister_succinatiphilus
ASV_81	k_Bacteria	p_Actinobacteria	c_Actinobacteria	o_Bifidobacteriales	f_Bifidobacteriaceae	g_Bifidobacterium	s_Bifidobacterium_bifidum
ASV_94	k_Bacteria	p_Proteobacteria	c_Gammaproteobacteria	o_Enterobacteriales	f_Enterobacteriaceae	g_Unassigned	s_Unassigned
ASV_75	k_Bacteria	p_Bacteroidetes	c_Bacteroidia	o_Bacteroidales	f_Prevotellaceae	g_Prevotella	s_Prevotella_bivia
ASV_74	k_Bacteria	p_Actinobacteria	c_Actinobacteria	o_Bifidobacteriales	f_Bifidobacteriaceae	g_Gardnerella	s_Gardnerella_vaginalis
ASV_96	k_Bacteria	p_Firmicutes	c_Clostridia	o_Clostridiales	f_Clostridiales_Incertae_Sedis_XI	g_Anaerococcus	s_Anaerococcus_prevotii
ASV_97	k_Bacteria	p_Firmicutes	c_Clostridia	o_Clostridiales	f_Peptoniphilaceae	g_Peptoniphilus	s_Peptoniphilus_coxii
ASV_88	k_Bacteria	p_Firmicutes	c_Negativicutes	o_Selenomonadales	f_Veillonellaceae	g_Megamonas	s_Megamonas_funiformis
ASV_109	k_Bacteria	p_Bacteroidetes	c_Bacteroidia	o_Bacteroidales	f_Bacteroidaceae	g_Bacteroides	s_Bacteroides_xylanisolvens
ASV_98	k_Bacteria	p_Proteobacteria	c_Gammaproteobacteria	o_Enterobacteriales	f_Enterobacteriaceae	g_Unassigned	s_Unassigned
ASV_89	k_Bacteria	p_Firmicutes	c_Bacilli	o_Lactobacillales	f_Streptococcaceae	g_Streptococcus	s_Unassigned
ASV_103	k_Bacteria	p_Firmicutes	c_Clostridia	o_Clostridiales	f_Clostridiales_Incertae_Sedis_XI	g_Anaerococcus	s_Unassigned
ASV_127	k_Bacteria	p_Firmicutes	c_Clostridia	o_Clostridiales	f_Lachnospiraceae	g_Unassigned	s_Unassigned
ASV_91	k_Bacteria	p_Actinobacteria	c_Actinobacteria	o_Bifidobacteriales	f_Bifidobacteriaceae	g_Gardnerella	s_Gardnerella_vaginalis
ASV_92	k_Bacteria	p_Bacteroidetes	c_Bacteroidia	o_Bacteroidales	f_Rikenellaceae	g_Alistipes	s_Alistipes_onderdonkii
ASV_106	k_Bacteria	p_Firmicutes	c_Clostridia	o_Clostridiales	f_Lachnospiraceae	g_Clostridium_XlVa	s_Unassigned
ASV_111	k_Bacteria	p_Actinobacteria	c_Actinobacteria	o_Actinomycetales	f_Actinomycetaceae	g_Actinomyces	s_Actinomyces_turicensis
ASV_118	k_Bacteria	p_Firmicutes	c_Clostridia	o_Clostridiales	f_Lachnospiraceae	g_Roseburia	s_Roseburia_inulinivorans
ASV_100	k_Bacteria	p_Firmicutes	c_Clostridia	o_Clostridiales	f_Clostridiales_Incertae_Sedis_XI	g_Ezakiella	s_Ezakiella_peruensis
ASV_104	k_Bacteria	p_Firmicutes	c_Erysipelotrichia	o_Erysipelotrichales	f_Erysipelotrichaceae	g_Holdemanella	s_Holdemanella_biformis
ASV_206	k_Bacteria	p_Firmicutes	c_Bacilli	o_Lactobacillales	f_Enterococcaceae	g_Enterococcus	s_Unassigned
ASV_95	k_Bacteria	p_Bacteroidetes	c_Bacteroidia	o_Bacteroidales	f_Prevotellaceae	g_Prevotella	s_Prevotella_corporis
ASV_107	k_Bacteria	p_Bacteroidetes	c_Bacteroidia	o_Bacteroidales	f_Prevotellaceae	g_Prevotella	s_Prevotella_corporis
ASV_108	k_Bacteria	p_Proteobacteria	c_Gammaproteobacteria	o_Enterobacteriales	f_Enterobacteriaceae	g_Klebsiella	s_Unassigned
ASV_110	k_Bacteria	p_Firmicutes	c_Clostridia	o_Clostridiales	f_Clostridiales_Incertae_Sedis_XI	g_Parvimonas	s_Parvimonas_micra
ASV_113	k_Bacteria	p_Firmicutes	c_Bacilli	o_Lactobacillales	f_Streptococcaceae	g_Streptococcus	s_Streptococcus_infantis
ASV_99	k_Bacteria	p_Verrucomicrobia	c_Verrucomicrobiae	o_Verrucomicrobiales	f_Verrucomicrobiaceae	g_Akkermansia	s_Akkermansia_muciniphila
ASV_112	k_Bacteria	p_Firmicutes	c_Clostridia	o_Clostridiales	f_Clostridiales_Incertae_Sedis_XI	g_Anaerococcus	s_Anaerococcus_vaginalis
ASV_114	k_Bacteria	p_Firmicutes	c_Clostridia	o_Clostridiales	f_Ruminococcaceae	g_Ruminococcus	s_Ruminococcus_albus
ASV_105	k_Bacteria	p_Actinobacteria	c_Actinobacteria	o_Bifidobacteriales	f_Bifidobacteriaceae	g_Bifidobacterium	s_Bifidobacterium_longum_subsp._infantis
ASV_117	k_Bacteria	p_Firmicutes	c_Clostridia	o_Clostridiales	f_Lachnospiraceae	g_Blautia	s_Unassigned
ASV_126	k_Bacteria	p_Bacteroidetes	c_Bacteroidia	o_Bacteroidales	f_Prevotellaceae	g_Prevotella	s_Prevotella_copri
ASV_101	k_Bacteria	p_Firmicutes	c_Clostridia	o_Clostridiales	f_Clostridiales_Incertae_Sedis_XI	g_Anaerococcus	s_Anaerococcus_vaginalis
ASV_119	k_Bacteria	p_Bacteroidetes	c_Bacteroidia	o_Bacteroidales	f_Bacteroidaceae	g_Bacteroides	s_Bacteroides_coprocola
ASV_153	k_Bacteria	p_Bacteroidetes	c_Bacteroidia	o_Bacteroidales	f_Porphyromonadaceae	g_Porphyromonas	s_Porphyromonas_bennonis
ASV_120	k_Bacteria	p_Bacteroidetes	c_Bacteroidia	o_Bacteroidales	f_Bacteroidaceae	g_Bacteroides	s_Unassigned
ASV_143	k_Bacteria	p_Firmicutes	c_Clostridia	o_Clostridiales	f_Ruminococcaceae	g_Unassigned	s_Unassigned
ASV_138	k_Bacteria	p_Firmicutes	c_Clostridia	o_Clostridiales	f_Peptoniphilaceae	g_Peptoniphilus	s_Peptoniphilus_coxii
ASV_135	k_Bacteria	p_Firmicutes	c_Clostridia	o_Clostridiales	f_Lachnospiraceae	g_Hungatella	s_Hungatella_effluvii
ASV_163	k_Bacteria	p_Firmicutes	c_Bacilli	o_Lactobacillales	f_Enterococcaceae	g_Enterococcus	s_Unassigned
ASV_123	k_Bacteria	p_Firmicutes	c_Clostridia	o_Clostridiales	f_Peptoniphilaceae	g_Peptoniphilus	s_Unassigned
ASV_116	k_Bacteria	p_Actinobacteria	c_Actinobacteria	o_Coriobacteriales	f_Coriobacteriaceae	g_Collinsella	s_Collinsella_aerofaciens
ASV_139	k_Bacteria	p_Bacteroidetes	c_Bacteroidia	o_Bacteroidales	f_Prevotellaceae	g_Prevotella	s_Prevotella_corporis
ASV_122	k_Bacteria	p_Bacteroidetes	c_Bacteroidia	o_Bacteroidales	f_Porphyromonadaceae	g_Porphyromonas	s_Unassigned
ASV_166	k_Bacteria	p_Firmicutes	c_Clostridia	o_Clostridiales	f_Lachnospiraceae	g_Blautia	s_Unassigned
ASV_158	k_Bacteria	p_Firmicutes	c_Clostridia	o_Clostridiales	f_Lachnospiraceae	g_Clostridium_XlVa	s_Unassigned
ASV_124	k_Bacteria	p_Firmicutes	c_Clostridia	o_Clostridiales	f_Ruminococcaceae	g_Ruminococcus	s_Ruminococcus_bromii
ASV_164	k_Bacteria	p_Bacteroidetes	c_Bacteroidia	o_Bacteroidales	f_Bacteroidaceae	g_Bacteroides	s_Bacteroides_plebeius
ASV_128	k_Bacteria	p_Firmicutes	c_Clostridia	o_Clostridiales	f_Ruminococcaceae	g_Oscillibacter	s_Unassigned
ASV_156	k_Bacteria	p_Firmicutes	c_Clostridia	o_Clostridiales	f_Ruminococcaceae	g_Gemmiger	s_Gemmiger_formicilis
ASV_140	k_Bacteria	p_Firmicutes	c_Clostridia	o_Clostridiales	f_Lachnospiraceae	g_Blautia	s_Blautia_luti
ASV_125	k_Bacteria	p_Firmicutes	c_Erysipelotrichia	o_Erysipelotrichales	f_Erysipelotrichaceae	g_Coprobacillus	s_Coprobacillus_cateniformis
ASV_132	k_Bacteria	p_Firmicutes	c_Clostridia	o_Clostridiales	f_Clostridiaceae_1	g_Clostridium_sensu_stricto	s_Clostridium_disporicum
ASV_136	k_Bacteria	p_Firmicutes	c_Clostridia	o_Clostridiales	f_Eubacteriaceae	g_Eubacterium	s_Eubacterium_coprostanoligenes
ASV_142	k_Bacteria	p_Firmicutes	c_Bacilli	o_Lactobacillales	f_Streptococcaceae	g_Streptococcus	s_Unassigned
ASV_121	k_Bacteria	p_Fusobacteria	c_Fusobacteriia	o_Fusobacteriales	f_Fusobacteriaceae	g_Fusobacterium	s_Unassigned
ASV_129	k_Bacteria	p_Bacteroidetes	c_Bacteroidia	o_Bacteroidales	f_Prevotellaceae	g_Prevotella	s_Prevotella_corporis
ASV_357	k_Bacteria	p_Bacteroidetes	c_Bacteroidia	o_Bacteroidales	f_Bacteroidaceae	g_Bacteroides	s_Bacteroides_clarus
ASV_151	k_Bacteria	p_Firmicutes	c_Clostridia	o_Clostridiales	f_Peptostreptococcaceae	g_Intestinibacter	s_Intestinibacter_bartlettii
ASV_131	k_Bacteria	p_Firmicutes	c_Clostridia	o_Clostridiales	f_Clostridiales_Incertae_Sedis_XI	g_Murdochiella	s_Murdochiella_asaccharolytica
ASV_130	k_Bacteria	p_Firmicutes	c_Clostridia	o_Clostridiales	f_Peptoniphilaceae	g_Peptoniphilus	s_Peptoniphilus_gorbachii
ASV_173	k_Bacteria	p_Firmicutes	c_Bacilli	o_Lactobacillales	f_Lactobacillaceae	g_Lactobacillus	s_Lactobacillus_mucosae
ASV_152	k_Bacteria	p_Bacteroidetes	c_Bacteroidia	o_Bacteroidales	f_Bacteroidaceae	g_Bacteroides	s_Bacteroides_coprocola
ASV_137	k_Bacteria	p_Firmicutes	c_Bacilli	o_Lactobacillales	f_Streptococcaceae	g_Streptococcus	s_Unassigned
ASV_133	k_Bacteria	p_Verrucomicrobia	c_Verrucomicrobiae	o_Verrucomicrobiales	f_Verrucomicrobiaceae	g_Akkermansia	s_Akkermansia_muciniphila
ASV_612	k_Bacteria	p_Firmicutes	c_Clostridia	o_Clostridiales	f_Ruminococcaceae	g_Ruminococcus	s_Ruminococcus_bromii
ASV_146	k_Bacteria	p_Actinobacteria	c_Actinobacteria	o_Bifidobacteriales	f_Bifidobacteriaceae	g_Bifidobacterium	s_Unassigned
ASV_148	k_Bacteria	p_Bacteroidetes	c_Bacteroidia	o_Bacteroidales	f_Bacteroidaceae	g_Bacteroides	s_Unassigned
ASV_144	k_Bacteria	p_Proteobacteria	c_Gammaproteobacteria	o_Enterobacteriales	f_Enterobacteriaceae	g_Klebsiella	s_Unassigned
ASV_149	k_Bacteria	p_Bacteroidetes	c_Bacteroidia	o_Bacteroidales	f_Bacteroidaceae	g_Bacteroides	s_Bacteroides_dorei
ASV_145	k_Bacteria	p_Tenericutes	c_Mollicutes	o_Mycoplasmatales	f_Mycoplasmataceae	g_Mycoplasma	s_Mycoplasma_hominis
ASV_150	k_Bacteria	p_Actinobacteria	c_Actinobacteria	o_Actinomycetales	f_Corynebacteriaceae	g_Corynebacterium	s_Corynebacterium_tuberculostearicum
ASV_141	k_Bacteria	p_Firmicutes	c_Bacilli	o_Lactobacillales	f_Lactobacillaceae	g_Lactobacillus	s_Lactobacillus_paracasei_subsp._tolerans
ASV_178	k_Bacteria	p_Firmicutes	c_Clostridia	o_Clostridiales	f_Lachnospiraceae	g_Unassigned	s_Unassigned
ASV_160	k_Bacteria	p_Firmicutes	c_Bacilli	o_Lactobacillales	f_Streptococcaceae	g_Streptococcus	s_Streptococcus_rubneri
ASV_168	k_Bacteria	p_Firmicutes	c_Clostridia	o_Clostridiales	f_Ruminococcaceae	g_Unassigned	s_Unassigned
ASV_171	k_Bacteria	p_Firmicutes	c_Clostridia	o_Clostridiales	f_Lachnospiraceae	g_Lachnospiracea_incertae_sedis	s_Eubacterium_hallii
ASV_147	k_Bacteria	p_Actinobacteria	c_Actinobacteria	o_Coriobacteriales	f_Coriobacteriaceae	g_Collinsella	s_Collinsella_aerofaciens
ASV_161	k_Bacteria	p_Actinobacteria	c_Actinobacteria	o_Bifidobacteriales	f_Bifidobacteriaceae	g_Bifidobacterium	s_Unassigned
ASV_170	k_Bacteria	p_Firmicutes	c_Clostridia	o_Clostridiales	f_Lachnospiraceae	g_Lachnospiracea_incertae_sedis	s_Eubacterium_hallii
ASV_818	k_Bacteria	p_Firmicutes	c_Clostridia	o_Clostridiales	f_Lachnospiraceae	g_Clostridium_XlVa	s_Unassigned
ASV_185	k_Bacteria	p_Firmicutes	c_Clostridia	o_Clostridiales	f_Lachnospiraceae	g_Unassigned	s_Unassigned
ASV_159	k_Bacteria	p_Firmicutes	c_Erysipelotrichia	o_Erysipelotrichales	f_Erysipelotrichaceae	g_Clostridium_XVIII	s_Clostridium_ramosum
ASV_183	k_Bacteria	p_Bacteroidetes	c_Bacteroidia	o_Bacteroidales	f_Bacteroidaceae	g_Bacteroides	s_Bacteroides_massiliensis
ASV_154	k_Bacteria	p_Firmicutes	c_Negativicutes	o_Selenomonadales	f_Veillonellaceae	g_Megamonas	s_Megamonas_funiformis
ASV_155	k_Bacteria	p_Proteobacteria	c_Epsilonproteobacteria	o_Campylobacterales	f_Campylobacteraceae	g_Campylobacter	s_Campylobacter_ureolyticus
ASV_162	k_Bacteria	p_Firmicutes	c_Bacilli	o_Lactobacillales	f_Lactobacillaceae	g_Lactobacillus	s_Unassigned
ASV_286	k_Bacteria	p_Firmicutes	c_Clostridia	o_Clostridiales	f_Clostridiales_Incertae_Sedis_XI	g_Anaerococcus	s_Unassigned
ASV_165	k_Bacteria	p_Bacteroidetes	c_Bacteroidia	o_Bacteroidales	f_Porphyromonadaceae	g_Porphyromonas	s_Porphyromonas_bennonis
ASV_175	k_Bacteria	p_Bacteroidetes	c_Bacteroidia	o_Bacteroidales	f_Prevotellaceae	g_Prevotella	s_Prevotella_copri
ASV_199	k_Bacteria	p_Firmicutes	c_Clostridia	o_Clostridiales	f_Lachnospiraceae	g_Ruminococcus2	s_Ruminococcus_lactaris
ASV_255	k_Bacteria	p_Bacteroidetes	c_Bacteroidia	o_Bacteroidales	f_Prevotellaceae	g_Prevotella	s_Prevotella_copri
ASV_182	k_Bacteria	p_Bacteroidetes	c_Bacteroidia	o_Bacteroidales	f_Porphyromonadaceae	g_Parabacteroides	s_Unassigned
ASV_169	k_Bacteria	p_Bacteroidetes	c_Bacteroidia	o_Bacteroidales	f_Prevotellaceae	g_Prevotella	s_Unassigned
ASV_188	k_Bacteria	p_Firmicutes	c_Clostridia	o_Clostridiales	f_Lachnospiraceae	g_Coprococcus	s_Unassigned
ASV_198	k_Bacteria	p_Bacteroidetes	c_Bacteroidia	o_Bacteroidales	f_Bacteroidaceae	g_Bacteroides	s_Bacteroides_ovatus
ASV_174	k_Bacteria	p_Firmicutes	c_Negativicutes	o_Selenomonadales	f_Veillonellaceae	g_Megamonas	s_Megamonas_funiformis
ASV_176	k_Bacteria	p_Proteobacteria	c_Deltaproteobacteria	o_Desulfovibrionales	f_Desulfovibrionaceae	g_Bilophila	s_Bilophila_wadsworthia
ASV_241	k_Bacteria	p_Firmicutes	c_Clostridia	o_Clostridiales	f_Clostridiales_Incertae_Sedis_XI	g_Anaerococcus	s_Anaerococcus_vaginalis
ASV_195	k_Bacteria	p_Firmicutes	c_Clostridia	o_Clostridiales	f_Peptoniphilaceae	g_Peptoniphilus	s_Peptoniphilus_coxii
ASV_179	k_Bacteria	p_Actinobacteria	c_Actinobacteria	o_Coriobacteriales	f_Coriobacteriaceae	g_Eggerthella	s_Eggerthella_lenta
ASV_187	k_Bacteria	p_Bacteroidetes	c_Bacteroidia	o_Bacteroidales	f_Porphyromonadaceae	g_Parabacteroides	s_Parabacteroides_distasonis
ASV_192	k_Bacteria	p_Firmicutes	c_Clostridia	o_Clostridiales	f_Lachnospiraceae	g_Unassigned	s_Unassigned
ASV_167	k_Bacteria	p_Actinobacteria	c_Actinobacteria	o_Actinomycetales	f_Corynebacteriaceae	g_Corynebacterium	s_Corynebacterium_pyruviciproducens
ASV_722	k_Bacteria	p_Firmicutes	c_Clostridia	o_Clostridiales	f_Lachnospiraceae	g_Roseburia	s_Roseburia_faecis
ASV_189	k_Bacteria	p_Bacteroidetes	c_Bacteroidia	o_Bacteroidales	f_Prevotellaceae	g_Prevotella	s_Prevotella_buccalis
ASV_180	k_Bacteria	p_Firmicutes	c_Clostridia	o_Clostridiales	f_Ruminococcaceae	g_Flavonifractor	s_Flavonifractor_plautii
ASV_218	k_Bacteria	p_Firmicutes	c_Clostridia	o_Clostridiales	f_Lachnospiraceae	g_Roseburia	s_Roseburia_intestinalis
ASV_190	k_Bacteria	p_Bacteroidetes	c_Bacteroidia	o_Bacteroidales	f_Prevotellaceae	g_Prevotella	s_Prevotella_copri
ASV_184	k_Bacteria	p_Firmicutes	c_Clostridia	o_Clostridiales	f_Clostridiales_Incertae_Sedis_XI	g_Gallicola	s_Gallicola_barnesae
ASV_172	k_Bacteria	p_Actinobacteria	c_Actinobacteria	o_Actinomycetales	f_Unassigned	g_Unassigned	s_Unassigned
ASV_181	k_Bacteria	p_Proteobacteria	c_Epsilonproteobacteria	o_Campylobacterales	f_Campylobacteraceae	g_Campylobacter	s_Campylobacter_hominis
ASV_191	k_Bacteria	p_Firmicutes	c_Clostridia	o_Clostridiales	f_Clostridiales_Incertae_Sedis_XI	g_Anaerococcus	s_Anaerococcus_prevotii
ASV_193	k_Bacteria	p_Firmicutes	c_Erysipelotrichia	o_Erysipelotrichales	f_Erysipelotrichaceae	g_Unassigned	s_Unassigned
ASV_200	k_Bacteria	p_Firmicutes	c_Clostridia	o_Clostridiales	f_Ruminococcaceae	g_Ruminococcus	s_Unassigned
ASV_194	k_Bacteria	p_Firmicutes	c_Clostridia	o_Clostridiales	f_Ruminococcaceae	g_Ruminococcus	s_Ruminococcus_callidus
ASV_242	k_Bacteria	p_Bacteroidetes	c_Bacteroidia	o_Bacteroidales	f_Bacteroidaceae	g_Bacteroides	s_Bacteroides_xylanisolvens
ASV_215	k_Bacteria	p_Firmicutes	c_Erysipelotrichia	o_Erysipelotrichales	f_Erysipelotrichaceae	g_Erysipelotrichaceae_incertae_sedis	s_Unassigned
ASV_226	k_Bacteria	p_Bacteroidetes	c_Bacteroidia	o_Bacteroidales	f_Bacteroidaceae	g_Bacteroides	s_Bacteroides_massiliensis
ASV_196	k_Bacteria	p_Firmicutes	c_Clostridia	o_Clostridiales	f_Peptoniphilaceae	g_Peptoniphilus	s_Peptoniphilus_duerdenii
ASV_209	k_Bacteria	p_Firmicutes	c_Clostridia	o_Clostridiales	f_Lachnospiraceae	g_Lachnospiracea_incertae_sedis	s_Eubacterium_ruminantium
ASV_197	k_Bacteria	p_Firmicutes	c_Clostridia	o_Clostridiales	f_Clostridiales_Incertae_Sedis_XI	g_Anaerococcus	s_Anaerococcus_octavius
ASV_202	k_Bacteria	p_Firmicutes	c_Clostridia	o_Clostridiales	f_Ruminococcaceae	g_Oscillibacter	s_Oscillibacter_ruminantium
ASV_186	k_Bacteria	p_Firmicutes	c_Bacilli	o_Bacillales	f_Bacillales_Incertae_Sedis_XI	g_Gemella	s_Unassigned
ASV_214	k_Bacteria	p_Bacteroidetes	c_Bacteroidia	o_Bacteroidales	f_Bacteroidaceae	g_Bacteroides	s_Bacteroides_ovatus
ASV_219	k_Bacteria	p_Firmicutes	c_Clostridia	o_Clostridiales	f_Lachnospiraceae	g_Anaerostipes	s_Anaerostipes_hadrus
ASV_212	k_Bacteria	p_Firmicutes	c_Clostridia	o_Clostridiales	f_Lachnospiraceae	g_Ruminococcus2	s_Ruminococcus_faecis
ASV_225	k_Bacteria	p_Firmicutes	c_Negativicutes	o_Selenomonadales	f_Veillonellaceae	g_Dialister	s_Dialister_propionicifaciens
ASV_208	k_Bacteria	p_Bacteroidetes	c_Bacteroidia	o_Bacteroidales	f_Prevotellaceae	g_Prevotella	s_Prevotella_buccalis
ASV_1687	k_Bacteria	p_Firmicutes	c_Clostridia	o_Clostridiales	f_Lachnospiraceae	g_Unassigned	s_Unassigned
ASV_204	k_Bacteria	p_Bacteroidetes	c_Bacteroidia	o_Bacteroidales	f_Porphyromonadaceae	g_Porphyromonas	s_Unassigned
ASV_238	k_Bacteria	p_Bacteroidetes	c_Bacteroidia	o_Bacteroidales	f_Bacteroidaceae	g_Bacteroides	s_Bacteroides_massiliensis
ASV_224	k_Bacteria	p_Bacteroidetes	c_Bacteroidia	o_Bacteroidales	f_Porphyromonadaceae	g_Parabacteroides	s_Unassigned
ASV_397	k_Bacteria	p_Firmicutes	c_Clostridia	o_Clostridiales	f_Lachnospiraceae	g_Unassigned	s_Unassigned
ASV_216	k_Bacteria	p_Firmicutes	c_Bacilli	o_Lactobacillales	f_Lactobacillaceae	g_Lactobacillus	s_Lactobacillus_iners
ASV_257	k_Bacteria	p_Firmicutes	c_Bacilli	o_Lactobacillales	f_Lactobacillaceae	g_Lactobacillus	s_Lactobacillus_salivarius
ASV_213	k_Bacteria	p_Firmicutes	c_Clostridia	o_Clostridiales	f_Clostridiales_Incertae_Sedis_XI	g_Anaerococcus	s_Anaerococcus_prevotii
ASV_205	k_Bacteria	p_Firmicutes	c_Clostridia	o_Clostridiales	f_Ruminococcaceae	g_Unassigned	s_Unassigned
ASV_227	k_Bacteria	p_Actinobacteria	c_Actinobacteria	o_Bifidobacteriales	f_Bifidobacteriaceae	g_Bifidobacterium	s_Unassigned
ASV_217	k_Bacteria	p_Fusobacteria	c_Fusobacteriia	o_Fusobacteriales	f_Fusobacteriaceae	g_Fusobacterium	s_Fusobacterium_varium
ASV_271	k_Bacteria	p_Firmicutes	c_Clostridia	o_Clostridiales	f_Lachnospiraceae	g_Unassigned	s_Unassigned
ASV_211	k_Bacteria	p_Actinobacteria	c_Actinobacteria	o_Bifidobacteriales	f_Bifidobacteriaceae	g_Gardnerella	s_Gardnerella_vaginalis
ASV_223	k_Bacteria	p_Firmicutes	c_Clostridia	o_Clostridiales	f_Lachnospiraceae	g_Blautia	s_Blautia_luti
ASV_210	k_Bacteria	p_Firmicutes	c_Clostridia	o_Clostridiales	f_Ruminococcaceae	g_Oscillibacter	s_Oscillibacter_ruminantium
ASV_244	k_Bacteria	p_Bacteroidetes	c_Bacteroidia	o_Bacteroidales	f_Prevotellaceae	g_Prevotella	s_Prevotella_copri
ASV_245	k_Bacteria	p_Bacteroidetes	c_Bacteroidia	o_Bacteroidales	f_Porphyromonadaceae	g_Porphyromonas	s_Porphyromonas_endodontalis
ASV_203	k_Bacteria	p_Firmicutes	c_Clostridia	o_Clostridiales	f_Clostridiales_Incertae_Sedis_XI	g_Anaerococcus	s_Anaerococcus_vaginalis
ASV_239	k_Bacteria	p_Proteobacteria	c_Gammaproteobacteria	o_Pasteurellales	f_Pasteurellaceae	g_Haemophilus	s_Haemophilus_parainfluenzae
ASV_222	k_Bacteria	p_Bacteroidetes	c_Bacteroidia	o_Bacteroidales	f_Porphyromonadaceae	g_Porphyromonas	s_Porphyromonas_asaccharolytica
ASV_451	k_Bacteria	p_Bacteroidetes	c_Bacteroidia	o_Bacteroidales	f_Prevotellaceae	g_Prevotella	s_Prevotella_bergensis
ASV_233	k_Bacteria	p_Firmicutes	c_Negativicutes	o_Selenomonadales	f_Veillonellaceae	g_Dialister	s_Dialister_propionicifaciens
ASV_279	k_Bacteria	p_Firmicutes	c_Clostridia	o_Clostridiales	f_Lachnospiraceae	g_Dorea	s_Dorea_longicatena
ASV_272	k_Bacteria	p_Firmicutes	c_Clostridia	o_Clostridiales	f_Eubacteriaceae	g_Eubacterium	s_Eubacterium_desmolans
ASV_207	k_Bacteria	p_Actinobacteria	c_Actinobacteria	o_Coriobacteriales	f_Coriobacteriaceae	g_Eggerthella	s_Eggerthella_lenta
ASV_232	k_Bacteria	p_Firmicutes	c_Clostridia	o_Clostridiales	f_Unassigned	g_Unassigned	s_Unassigned
ASV_236	k_Bacteria	p_Bacteroidetes	c_Bacteroidia	o_Bacteroidales	f_Porphyromonadaceae	g_Porphyromonas	s_Porphyromonas_bennonis
ASV_337	k_Bacteria	p_Bacteroidetes	c_Bacteroidia	o_Bacteroidales	f_Prevotellaceae	g_Prevotella	s_Prevotella_buccalis
ASV_231	k_Bacteria	p_Actinobacteria	c_Actinobacteria	o_Actinomycetales	f_Corynebacteriaceae	g_Corynebacterium	s_Unassigned
ASV_1107	k_Bacteria	p_Bacteroidetes	c_Bacteroidia	o_Bacteroidales	f_Bacteroidaceae	g_Bacteroides	s_Bacteroides_dorei
ASV_291	k_Bacteria	p_Bacteroidetes	c_Bacteroidia	o_Bacteroidales	f_Bacteroidaceae	g_Bacteroides	s_Bacteroides_massiliensis
ASV_324	k_Bacteria	p_Firmicutes	c_Clostridia	o_Clostridiales	f_Lachnospiraceae	g_Lachnospiracea_incertae_sedis	s_Eubacterium_eligens
ASV_308	k_Bacteria	p_Firmicutes	c_Clostridia	o_Clostridiales	f_Lachnospiraceae	g_Unassigned	s_Unassigned
ASV_228	k_Bacteria	p_Bacteroidetes	c_Bacteroidia	o_Bacteroidales	f_Porphyromonadaceae	g_Porphyromonas	s_Unassigned
ASV_235	k_Bacteria	p_Firmicutes	c_Clostridia	o_Clostridiales	f_Eubacteriaceae	g_Eubacterium	s_Eubacterium_coprostanoligenes
ASV_221	k_Bacteria	p_Proteobacteria	c_Betaproteobacteria	o_Burkholderiales	f_Burkholderiaceae	g_Ralstonia	s_Unassigned
ASV_299	k_Bacteria	p_Bacteroidetes	c_Bacteroidia	o_Bacteroidales	f_Bacteroidaceae	g_Bacteroides	s_Unassigned
ASV_251	k_Bacteria	p_Firmicutes	c_Clostridia	o_Clostridiales	f_Lachnospiraceae	g_Blautia	s_Blautia_stercoris
ASV_247	k_Bacteria	p_Firmicutes	c_Clostridia	o_Clostridiales	f_Ruminococcaceae	g_Unassigned	s_Unassigned
ASV_246	k_Bacteria	p_Firmicutes	c_Clostridia	o_Clostridiales	f_Ruminococcaceae	g_Faecalibacterium	s_Faecalibacterium_prausnitzii
ASV_220	k_Bacteria	p_Actinobacteria	c_Actinobacteria	o_Actinomycetales	f_Corynebacteriaceae	g_Corynebacterium	s_Corynebacterium_simulans
ASV_253	k_Bacteria	p_Bacteroidetes	c_Bacteroidia	o_Bacteroidales	f_Bacteroidaceae	g_Bacteroides	s_Bacteroides_massiliensis
ASV_278	k_Bacteria	p_Firmicutes	c_Bacilli	o_Lactobacillales	f_Streptococcaceae	g_Streptococcus	s_Unassigned
ASV_252	k_Bacteria	p_Firmicutes	c_Clostridia	o_Clostridiales	f_Lachnospiraceae	g_Blautia	s_Unassigned
ASV_230	k_Bacteria	p_Firmicutes	c_Clostridia	o_Clostridiales	f_Clostridiales_Incertae_Sedis_XI	g_Anaerococcus	s_Anaerococcus_lactolyticus
ASV_243	k_Bacteria	p_Bacteroidetes	c_Bacteroidia	o_Bacteroidales	f_Bacteroidaceae	g_Bacteroides	s_Bacteroides_uniformis
ASV_250	k_Bacteria	p_Actinobacteria	c_Actinobacteria	o_Coriobacteriales	f_Coriobacteriaceae	g_Collinsella	s_Collinsella_tanakaei
ASV_296	k_Bacteria	p_Firmicutes	c_Clostridia	o_Clostridiales	f_Lachnospiraceae	g_Blautia	s_Blautia_stercoris
ASV_240	k_Bacteria	p_Firmicutes	c_Clostridia	o_Clostridiales	f_Clostridiales_Incertae_Sedis_XI	g_Gallicola	s_Gallicola_barnesae
ASV_258	k_Bacteria	p_Firmicutes	c_Clostridia	o_Clostridiales	f_Clostridiaceae_1	g_Clostridium_sensu_stricto	s_Clostridium_disporicum
ASV_301	k_Bacteria	p_Firmicutes	c_Clostridia	o_Clostridiales	f_Lachnospiraceae	g_Clostridium_XlVa	s_Clostridium_aldenense
ASV_262	k_Bacteria	p_Firmicutes	c_Clostridia	o_Clostridiales	f_Ruminococcaceae	g_Clostridium_IV	s_Clostridium_leptum
ASV_268	k_Bacteria	p_Proteobacteria	c_Betaproteobacteria	o_Burkholderiales	f_Sutterellaceae	g_Parasutterella	s_Parasutterella_excrementihominis
ASV_277	k_Bacteria	p_Firmicutes	c_Negativicutes	o_Selenomonadales	f_Veillonellaceae	g_Megamonas	s_Megamonas_funiformis
ASV_297	k_Bacteria	p_Bacteroidetes	c_Bacteroidia	o_Bacteroidales	f_Prevotellaceae	g_Prevotella	s_Prevotella_stercorea
ASV_285	k_Bacteria	p_Firmicutes	c_Negativicutes	o_Selenomonadales	f_Veillonellaceae	g_Veillonella	s_Veillonella_dispar
ASV_1590	k_Bacteria	p_Bacteroidetes	c_Bacteroidia	o_Bacteroidales	f_Porphyromonadaceae	g_Coprobacter	s_Coprobacter_fastidiosus
ASV_264	k_Bacteria	p_Firmicutes	c_Clostridia	o_Clostridiales	f_Ruminococcaceae	g_Oscillibacter	s_Unassigned
ASV_260	k_Bacteria	p_Firmicutes	c_Clostridia	o_Clostridiales	f_Unassigned	g_Unassigned	s_Unassigned
ASV_265	k_Bacteria	p_Firmicutes	c_Clostridia	o_Clostridiales	f_Ruminococcaceae	g_Unassigned	s_Unassigned
ASV_1786	k_Bacteria	p_Bacteroidetes	c_Bacteroidia	o_Bacteroidales	f_Bacteroidaceae	g_Bacteroides	s_Bacteroides_dorei
ASV_276	k_Bacteria	p_Actinobacteria	c_Actinobacteria	o_Bifidobacteriales	f_Bifidobacteriaceae	g_Gardnerella	s_Gardnerella_vaginalis
ASV_269	k_Bacteria	p_Firmicutes	c_Clostridia	o_Clostridiales	f_Ruminococcaceae	g_Ruminococcus	s_Ruminococcus_bromii
ASV_259	k_Bacteria	p_Firmicutes	c_Bacilli	o_Lactobacillales	f_Streptococcaceae	g_Lactococcus	s_Lactococcus_garvieae
ASV_349	k_Bacteria	p_Firmicutes	c_Clostridia	o_Clostridiales	f_Lachnospiraceae	g_Anaerostipes	s_Anaerostipes_hadrus
ASV_261	k_Bacteria	p_Firmicutes	c_Bacilli	o_Lactobacillales	f_Lactobacillaceae	g_Lactobacillus	s_Unassigned
ASV_275	k_Bacteria	p_Firmicutes	c_Clostridia	o_Clostridiales	f_Clostridiales_Incertae_Sedis_XI	g_Parvimonas	s_Parvimonas_micra
ASV_283	k_Bacteria	p_Bacteroidetes	c_Bacteroidia	o_Bacteroidales	f_Bacteroidaceae	g_Bacteroides	s_Bacteroides_caccae
ASV_248	k_Bacteria	p_Firmicutes	c_Clostridia	o_Clostridiales	f_Clostridiales_Incertae_Sedis_XI	g_Anaerococcus	s_Anaerococcus_prevotii
ASV_267	k_Bacteria	p_Firmicutes	c_Erysipelotrichia	o_Erysipelotrichales	f_Erysipelotrichaceae	g_Turicibacter	s_Turicibacter_sanguinis
ASV_266	k_Bacteria	p_Bacteroidetes	c_Bacteroidia	o_Bacteroidales	f_Prevotellaceae	g_Prevotella	s_Prevotella_copri
ASV_1858	k_Bacteria	p_Bacteroidetes	c_Bacteroidia	o_Bacteroidales	f_Bacteroidaceae	g_Bacteroides	s_Unassigned
ASV_281	k_Bacteria	p_Firmicutes	c_Clostridia	o_Clostridiales	f_Unassigned	g_Unassigned	s_Unassigned
ASV_305	k_Bacteria	p_Firmicutes	c_Clostridia	o_Clostridiales	f_Lachnospiraceae	g_Clostridium_XlVa	s_Clostridium_symbiosum
ASV_312	k_Bacteria	p_Firmicutes	c_Clostridia	o_Clostridiales	f_Lachnospiraceae	g_Clostridium_XlVa	s_Hungatella_hathewayi
ASV_328	k_Bacteria	p_Firmicutes	c_Clostridia	o_Clostridiales	f_Lachnospiraceae	g_Clostridium_XlVa	s_Clostridium_glycyrrhizinilyticum
ASV_1011	k_Bacteria	p_Firmicutes	c_Clostridia	o_Clostridiales	f_Lachnospiraceae	g_Unassigned	s_Unassigned
ASV_287	k_Bacteria	p_Firmicutes	c_Negativicutes	o_Selenomonadales	f_Veillonellaceae	g_Dialister	s_Dialister_invisus
ASV_270	k_Bacteria	p_Firmicutes	c_Erysipelotrichia	o_Erysipelotrichales	f_Erysipelotrichaceae	g_Holdemanella	s_Holdemanella_biformis
ASV_334	k_Bacteria	p_Bacteroidetes	c_Bacteroidia	o_Bacteroidales	f_Prevotellaceae	g_Prevotella	s_Prevotella_copri
ASV_249	k_Bacteria	p_Fusobacteria	c_Fusobacteriia	o_Fusobacteriales	f_Fusobacteriaceae	g_Fusobacterium	s_Unassigned
ASV_292	k_Bacteria	p_Firmicutes	c_Clostridia	o_Clostridiales	f_Peptoniphilaceae	g_Peptoniphilus	s_Peptoniphilus_asaccharolyticus
ASV_313	k_Bacteria	p_Firmicutes	c_Bacilli	o_Lactobacillales	f_Streptococcaceae	g_Streptococcus	s_Unassigned
ASV_282	k_Bacteria	p_Bacteroidetes	c_Bacteroidia	o_Bacteroidales	f_Rikenellaceae	g_Alistipes	s_Unassigned
ASV_1515	k_Bacteria	p_Firmicutes	c_Clostridia	o_Clostridiales	f_Lachnospiraceae	g_Unassigned	s_Unassigned
ASV_1913	k_Bacteria	p_Proteobacteria	c_Gammaproteobacteria	o_Enterobacteriales	f_Enterobacteriaceae	g_Unassigned	s_Unassigned
ASV_280	k_Bacteria	p_Firmicutes	c_Clostridia	o_Clostridiales	f_Peptoniphilaceae	g_Peptoniphilus	s_Peptoniphilus_coxii
ASV_294	k_Bacteria	p_Firmicutes	c_Negativicutes	o_Selenomonadales	f_Veillonellaceae	g_Megamonas	s_Megamonas_funiformis
ASV_273	k_Bacteria	p_Proteobacteria	c_Betaproteobacteria	o_Burkholderiales	f_Sutterellaceae	g_Parasutterella	s_Parasutterella_excrementihominis
ASV_284	k_Bacteria	p_Firmicutes	c_Bacilli	o_Lactobacillales	f_Streptococcaceae	g_Streptococcus	s_Unassigned
ASV_383	k_Bacteria	p_Bacteroidetes	c_Bacteroidia	o_Bacteroidales	f_Prevotellaceae	g_Prevotella	s_Prevotella_stercorea
ASV_318	k_Bacteria	p_Proteobacteria	c_Gammaproteobacteria	o_Enterobacteriales	f_Enterobacteriaceae	g_Obesumbacterium	s_Obesumbacterium_proteus
ASV_293	k_Bacteria	p_Bacteroidetes	c_Bacteroidia	o_Bacteroidales	f_Porphyromonadaceae	g_Odoribacter	s_Odoribacter_splanchnicus
ASV_322	k_Bacteria	p_Bacteroidetes	c_Bacteroidia	o_Bacteroidales	f_Prevotellaceae	g_Prevotella	s_Prevotella_copri
ASV_377	k_Bacteria	p_Firmicutes	c_Clostridia	o_Clostridiales	f_Lachnospiraceae	g_Anaerostipes	s_Anaerostipes_hadrus
ASV_1619	k_Bacteria	p_Bacteroidetes	c_Bacteroidia	o_Bacteroidales	f_Bacteroidaceae	g_Bacteroides	s_Unassigned
ASV_289	k_Bacteria	p_Bacteroidetes	c_Bacteroidia	o_Bacteroidales	f_Rikenellaceae	g_Alistipes	s_Unassigned
ASV_314	k_Bacteria	p_Firmicutes	c_Clostridia	o_Clostridiales	f_Clostridiales_Incertae_Sedis_XI	g_Anaerococcus	s_Anaerococcus_octavius
ASV_307	k_Bacteria	p_Firmicutes	c_Clostridia	o_Clostridiales	f_Clostridiales_Incertae_Sedis_XI	g_Anaerococcus	s_Unassigned
ASV_309	k_Bacteria	p_Firmicutes	c_Negativicutes	o_Selenomonadales	f_Veillonellaceae	g_Negativicoccus	s_Negativicoccus_succinicivorans
ASV_303	k_Bacteria	p_Actinobacteria	c_Actinobacteria	o_Actinomycetales	f_Corynebacteriaceae	g_Corynebacterium	s_Corynebacterium_jeikeium
ASV_336	k_Bacteria	p_Firmicutes	c_Clostridia	o_Clostridiales	f_Lachnospiraceae	g_Blautia	s_Unassigned
ASV_290	k_Bacteria	p_Firmicutes	c_Negativicutes	o_Selenomonadales	f_Veillonellaceae	g_Megamonas	s_Megamonas_funiformis
ASV_323	k_Bacteria	p_Firmicutes	c_Negativicutes	o_Selenomonadales	f_Veillonellaceae	g_Veillonella	s_Veillonella_dispar
ASV_327	k_Bacteria	p_Firmicutes	c_Clostridia	o_Clostridiales	f_Peptoniphilaceae	g_Peptoniphilus	s_Peptoniphilus_asaccharolyticus
ASV_579	k_Bacteria	p_Bacteroidetes	c_Bacteroidia	o_Bacteroidales	f_Prevotellaceae	g_Prevotella	s_Prevotella_bergensis
ASV_302	k_Bacteria	p_Bacteroidetes	c_Bacteroidia	o_Bacteroidales	f_Porphyromonadaceae	g_Barnesiella	s_Barnesiella_intestinihominis
ASV_310	k_Bacteria	p_Firmicutes	c_Clostridia	o_Clostridiales	f_Clostridiales_Incertae_Sedis_XI	g_Murdochiella	s_Murdochiella_asaccharolytica
ASV_1782	k_Bacteria	p_Bacteroidetes	c_Bacteroidia	o_Bacteroidales	f_Prevotellaceae	g_Prevotella	s_Prevotella_timonensis
ASV_298	k_Bacteria	p_Firmicutes	c_Clostridia	o_Clostridiales	f_Ruminococcaceae	g_Unassigned	s_Unassigned
ASV_332	k_Bacteria	p_Bacteroidetes	c_Bacteroidia	o_Bacteroidales	f_Bacteroidaceae	g_Bacteroides	s_Bacteroides_ovatus
ASV_319	k_Bacteria	p_Firmicutes	c_Clostridia	o_Clostridiales	f_Eubacteriaceae	g_Eubacterium	s_Eubacterium_coprostanoligenes
ASV_326	k_Bacteria	p_Firmicutes	c_Clostridia	o_Clostridiales	f_Clostridiaceae_1	g_Clostridium_sensu_stricto	s_Unassigned
ASV_606	k_Bacteria	p_Firmicutes	c_Clostridia	o_Clostridiales	f_Lachnospiraceae	g_Unassigned	s_Unassigned
ASV_311	k_Bacteria	p_Firmicutes	c_Clostridia	o_Clostridiales	f_Ruminococcaceae	g_Ruminococcus	s_Ruminococcus_callidus
ASV_330	k_Bacteria	p_Bacteroidetes	c_Bacteroidia	o_Bacteroidales	f_Porphyromonadaceae	g_Parabacteroides	s_Parabacteroides_distasonis
ASV_304	k_Bacteria	p_Actinobacteria	c_Actinobacteria	o_Bifidobacteriales	f_Bifidobacteriaceae	g_Gardnerella	s_Gardnerella_vaginalis
ASV_316	k_Bacteria	p_Bacteroidetes	c_Bacteroidia	o_Bacteroidales	f_Porphyromonadaceae	g_Porphyromonas	s_Porphyromonas_bennonis
ASV_361	k_Bacteria	p_Firmicutes	c_Clostridia	o_Clostridiales	f_Lachnospiraceae	g_Coprococcus	s_Coprococcus_eutactus
ASV_321	k_Bacteria	p_Bacteroidetes	c_Bacteroidia	o_Bacteroidales	f_Porphyromonadaceae	g_Porphyromonas	s_Unassigned
ASV_348	k_Bacteria	p_Firmicutes	c_Clostridia	o_Clostridiales	f_Lachnospiraceae	g_Lachnospiracea_incertae_sedis	s_Eubacterium_ventriosum
ASV_329	k_Bacteria	p_Firmicutes	c_Clostridia	o_Clostridiales	f_Ruminococcaceae	g_Faecalibacterium	s_Faecalibacterium_prausnitzii
ASV_439	k_Bacteria	p_Firmicutes	c_Clostridia	o_Clostridiales	f_Lachnospiraceae	g_Unassigned	s_Unassigned
ASV_384	k_Bacteria	p_Firmicutes	c_Clostridia	o_Clostridiales	f_Lachnospiraceae	g_Unassigned	s_Unassigned
ASV_374	k_Bacteria	p_Firmicutes	c_Clostridia	o_Clostridiales	f_Lachnospiraceae	g_Blautia	s_Blautia_faecis
ASV_1897	k_Bacteria	p_Firmicutes	c_Negativicutes	o_Selenomonadales	f_Veillonellaceae	g_Veillonella	s_Veillonella_atypica
ASV_306	k_Bacteria	p_Actinobacteria	c_Actinobacteria	o_Coriobacteriales	f_Coriobacteriaceae	g_Atopobium	s_Atopobium_minutum
ASV_320	k_Bacteria	p_Actinobacteria	c_Actinobacteria	o_Actinomycetales	f_Actinomycetaceae	g_Mobiluncus	s_Mobiluncus_curtisii_subsp._holmesii
ASV_360	k_Bacteria	p_Firmicutes	c_Clostridia	o_Clostridiales	f_Clostridiales_Incertae_Sedis_XI	g_Anaerococcus	s_Anaerococcus_octavius
ASV_399	k_Bacteria	p_Proteobacteria	c_Gammaproteobacteria	o_Enterobacteriales	f_Enterobacteriaceae	g_Unassigned	s_Unassigned
ASV_315	k_Bacteria	p_Proteobacteria	c_Betaproteobacteria	o_Burkholderiales	f_Sutterellaceae	g_Parasutterella	s_Parasutterella_excrementihominis
ASV_317	k_Bacteria	p_Firmicutes	c_Negativicutes	o_Selenomonadales	f_Veillonellaceae	g_Veillonella	s_Veillonella_rogosae
ASV_407	k_Bacteria	p_Firmicutes	c_Clostridia	o_Clostridiales	f_Lachnospiraceae	g_Unassigned	s_Unassigned
ASV_338	k_Bacteria	p_Firmicutes	c_Bacilli	o_Lactobacillales	f_Lactobacillaceae	g_Lactobacillus	s_Unassigned
ASV_342	k_Bacteria	p_Firmicutes	c_Clostridia	o_Clostridiales	f_Clostridiaceae_1	g_Clostridium_sensu_stricto	s_Unassigned
ASV_351	k_Bacteria	p_Bacteroidetes	c_Bacteroidia	o_Bacteroidales	f_Prevotellaceae	g_Prevotella	s_Prevotella_timonensis
ASV_331	k_Bacteria	p_Firmicutes	c_Clostridia	o_Clostridiales	f_Peptoniphilaceae	g_Peptoniphilus	s_Unassigned
ASV_346	k_Bacteria	p_Firmicutes	c_Clostridia	o_Clostridiales	f_Unassigned	g_Unassigned	s_Unassigned
ASV_1244	k_Bacteria	p_Bacteroidetes	c_Bacteroidia	o_Bacteroidales	f_Bacteroidaceae	g_Bacteroides	s_Bacteroides_dorei
ASV_387	k_Bacteria	p_Firmicutes	c_Bacilli	o_Lactobacillales	f_Enterococcaceae	g_Enterococcus	s_Unassigned
ASV_350	k_Bacteria	p_Proteobacteria	c_Betaproteobacteria	o_Burkholderiales	f_Sutterellaceae	g_Sutterella	s_Sutterella_stercoricanis
ASV_340	k_Bacteria	p_Firmicutes	c_Clostridia	o_Clostridiales	f_Ruminococcaceae	g_Oscillibacter	s_Unassigned
ASV_333	k_Bacteria	p_Firmicutes	c_Clostridia	o_Clostridiales	f_Peptostreptococcaceae	g_Peptostreptococcus	s_Peptostreptococcus_stomatis
ASV_381	k_Bacteria	p_Bacteroidetes	c_Bacteroidia	o_Bacteroidales	f_Porphyromonadaceae	g_Parabacteroides	s_Unassigned
ASV_559	k_Bacteria	p_Firmicutes	c_Clostridia	o_Clostridiales	f_Lachnospiraceae	g_Blautia	s_Unassigned
ASV_393	k_Bacteria	p_Firmicutes	c_Bacilli	o_Lactobacillales	f_Leuconostocaceae	g_Weissella	s_Weissella_confusa
ASV_398	k_Bacteria	p_Firmicutes	c_Clostridia	o_Clostridiales	f_Eubacteriaceae	g_Eubacterium	s_Unassigned
ASV_354	k_Bacteria	p_Firmicutes	c_Clostridia	o_Clostridiales	f_Peptostreptococcaceae	g_Peptostreptococcus	s_Peptostreptococcus_stomatis
ASV_367	k_Bacteria	p_Unassigned	c_Unassigned	o_Unassigned	f_Unassigned	g_Unassigned	s_Unassigned
ASV_325	k_Bacteria	p_Bacteroidetes	c_Bacteroidia	o_Bacteroidales	f_Porphyromonadaceae	g_Porphyromonas	s_Unassigned
ASV_1361	k_Bacteria	p_Bacteroidetes	c_Bacteroidia	o_Bacteroidales	f_Bacteroidaceae	g_Bacteroides	s_Unassigned
ASV_386	k_Bacteria	p_Firmicutes	c_Clostridia	o_Clostridiales	f_Peptoniphilaceae	g_Peptoniphilus	s_Unassigned
ASV_1093	k_Bacteria	p_Bacteroidetes	c_Bacteroidia	o_Bacteroidales	f_Bacteroidaceae	g_Bacteroides	s_Bacteroides_dorei
ASV_774	k_Bacteria	p_Bacteroidetes	c_Bacteroidia	o_Bacteroidales	f_Porphyromonadaceae	g_Parabacteroides	s_Unassigned
ASV_530	k_Bacteria	p_Firmicutes	c_Clostridia	o_Clostridiales	f_Lachnospiraceae	g_Unassigned	s_Unassigned
ASV_352	k_Bacteria	p_Firmicutes	c_Clostridia	o_Clostridiales	f_Lachnospiraceae	g_Blautia	s_Unassigned
ASV_353	k_Bacteria	p_Actinobacteria	c_Actinobacteria	o_Coriobacteriales	f_Coriobacteriaceae	g_Atopobium	s_Atopobium_vaginae
ASV_344	k_Bacteria	p_Bacteroidetes	c_Bacteroidia	o_Bacteroidales	f_Prevotellaceae	g_Prevotella	s_Prevotella_corporis
ASV_452	k_Bacteria	p_Firmicutes	c_Clostridia	o_Clostridiales	f_Lachnospiraceae	g_Unassigned	s_Unassigned
ASV_335	k_Bacteria	p_Bacteroidetes	c_Bacteroidia	o_Bacteroidales	f_Porphyromonadaceae	g_Porphyromonas	s_Porphyromonas_bennonis
ASV_414	k_Bacteria	p_Firmicutes	c_Clostridia	o_Clostridiales	f_Unassigned	g_Unassigned	s_Unassigned
ASV_441	k_Bacteria	p_Firmicutes	c_Clostridia	o_Clostridiales	f_Lachnospiraceae	g_Unassigned	s_Unassigned
ASV_365	k_Bacteria	p_Bacteroidetes	c_Bacteroidia	o_Bacteroidales	f_Prevotellaceae	g_Prevotella	s_Prevotella_copri
ASV_343	k_Bacteria	p_Fusobacteria	c_Fusobacteriia	o_Fusobacteriales	f_Fusobacteriaceae	g_Fusobacterium	s_Fusobacterium_mortiferum
ASV_391	k_Bacteria	p_Unassigned	c_Unassigned	o_Unassigned	f_Unassigned	g_Unassigned	s_Unassigned
ASV_370	k_Bacteria	p_Firmicutes	c_Clostridia	o_Clostridiales	f_Peptoniphilaceae	g_Peptoniphilus	s_Peptoniphilus_lacrimalis
ASV_366	k_Bacteria	p_Proteobacteria	c_Gammaproteobacteria	o_Enterobacteriales	f_Enterobacteriaceae	g_Unassigned	s_Unassigned
ASV_444	k_Bacteria	p_Firmicutes	c_Clostridia	o_Clostridiales	f_Lachnospiraceae	g_Roseburia	s_Unassigned
ASV_464	k_Bacteria	p_Firmicutes	c_Clostridia	o_Clostridiales	f_Lachnospiraceae	g_Unassigned	s_Unassigned
ASV_347	k_Bacteria	p_Actinobacteria	c_Actinobacteria	o_Actinomycetales	f_Actinomycetaceae	g_Mobiluncus	s_Mobiluncus_curtisii_subsp._holmesii
ASV_395	k_Bacteria	p_Firmicutes	c_Clostridia	o_Clostridiales	f_Eubacteriaceae	g_Eubacterium	s_Eubacterium_desmolans
ASV_1780	k_Bacteria	p_Bacteroidetes	c_Bacteroidia	o_Bacteroidales	f_Bacteroidaceae	g_Bacteroides	s_Unassigned
ASV_375	k_Bacteria	p_Firmicutes	c_Clostridia	o_Clostridiales	f_Ruminococcaceae	g_Unassigned	s_Unassigned
ASV_389	k_Bacteria	p_Bacteroidetes	c_Bacteroidia	o_Bacteroidales	f_Porphyromonadaceae	g_Porphyromonas	s_Porphyromonas_bennonis
ASV_422	k_Bacteria	p_Bacteroidetes	c_Bacteroidia	o_Bacteroidales	f_Porphyromonadaceae	g_Porphyromonas	s_Unassigned
ASV_380	k_Bacteria	p_Firmicutes	c_Clostridia	o_Clostridiales	f_Unassigned	g_Unassigned	s_Unassigned
ASV_429	k_Bacteria	p_Firmicutes	c_Clostridia	o_Clostridiales	f_Lachnospiraceae	g_Lachnospiracea_incertae_sedis	s_Eubacterium_eligens
ASV_369	k_Bacteria	p_Firmicutes	c_Clostridia	o_Clostridiales	f_Lachnospiraceae	g_Clostridium_XlVb	s_Clostridium_lactatifermentans
ASV_382	k_Bacteria	p_Proteobacteria	c_Gammaproteobacteria	o_Enterobacteriales	f_Enterobacteriaceae	g_Unassigned	s_Unassigned
ASV_430	k_Bacteria	p_Firmicutes	c_Clostridia	o_Clostridiales	f_Lachnospiraceae	g_Unassigned	s_Unassigned
ASV_341	k_Bacteria	p_Firmicutes	c_Negativicutes	o_Selenomonadales	f_Veillonellaceae	g_Megamonas	s_Megamonas_funiformis
ASV_355	k_Bacteria	p_Proteobacteria	c_Betaproteobacteria	o_Burkholderiales	f_Sutterellaceae	g_Sutterella	s_Sutterella_wadsworthensis
ASV_372	k_Bacteria	p_Firmicutes	c_Clostridia	o_Clostridiales	f_Clostridiales_Incertae_Sedis_XI	g_Anaerococcus	s_Anaerococcus_prevotii
ASV_371	k_Bacteria	p_Actinobacteria	c_Actinobacteria	o_Coriobacteriales	f_Coriobacteriaceae	g_Collinsella	s_Unassigned
ASV_345	k_Bacteria	p_Bacteroidetes	c_Bacteroidia	o_Bacteroidales	f_Porphyromonadaceae	g_Porphyromonas	s_Porphyromonas_bennonis
ASV_358	k_Bacteria	p_Actinobacteria	c_Actinobacteria	o_Actinomycetales	f_Actinomycetaceae	g_Varibaculum	s_Varibaculum_cambriense
ASV_368	k_Bacteria	p_Bacteroidetes	c_Bacteroidia	o_Bacteroidales	f_Prevotellaceae	g_Prevotella	s_Prevotella_copri
ASV_392	k_Bacteria	p_Firmicutes	c_Negativicutes	o_Selenomonadales	f_Veillonellaceae	g_Dialister	s_Dialister_propionicifaciens
ASV_427	k_Bacteria	p_Firmicutes	c_Clostridia	o_Clostridiales	f_Peptostreptococcaceae	g_Terrisporobacter	s_Terrisporobacter_glycolicus
ASV_339	k_Bacteria	p_Actinobacteria	c_Actinobacteria	o_Actinomycetales	f_Actinomycetaceae	g_Varibaculum	s_Varibaculum_cambriense
ASV_385	k_Bacteria	p_Firmicutes	c_Erysipelotrichia	o_Erysipelotrichales	f_Erysipelotrichaceae	g_Erysipelotrichaceae_incertae_sedis	s_Eubacterium_tortuosum
ASV_1442	k_Bacteria	p_Bacteroidetes	c_Bacteroidia	o_Bacteroidales	f_Prevotellaceae	g_Prevotella	s_Prevotella_copri
ASV_376	k_Bacteria	p_Actinobacteria	c_Actinobacteria	o_Bifidobacteriales	f_Bifidobacteriaceae	g_Bifidobacterium	s_Unassigned
ASV_359	k_Bacteria	p_Proteobacteria	c_Gammaproteobacteria	o_Enterobacteriales	f_Enterobacteriaceae	g_Klebsiella	s_Unassigned
ASV_400	k_Bacteria	p_Bacteroidetes	c_Bacteroidia	o_Bacteroidales	f_Porphyromonadaceae	g_Parabacteroides	s_Unassigned
ASV_631	k_Bacteria	p_Bacteroidetes	c_Bacteroidia	o_Bacteroidales	f_Bacteroidaceae	g_Bacteroides	s_Unassigned
ASV_413	k_Bacteria	p_Firmicutes	c_Clostridia	o_Clostridiales	f_Lachnospiraceae	g_Clostridium_XlVb	s_Clostridium_colinum
ASV_442	k_Bacteria	p_Bacteroidetes	c_Bacteroidia	o_Bacteroidales	f_Bacteroidaceae	g_Bacteroides	s_Bacteroides_eggerthii
ASV_405	k_Bacteria	p_Bacteroidetes	c_Bacteroidia	o_Bacteroidales	f_Prevotellaceae	g_Prevotella	s_Unassigned
ASV_363	k_Bacteria	p_Firmicutes	c_Erysipelotrichia	o_Erysipelotrichales	f_Erysipelotrichaceae	g_Unassigned	s_Unassigned
ASV_362	k_Bacteria	p_Bacteroidetes	c_Bacteroidia	o_Bacteroidales	f_Prevotellaceae	g_Prevotella	s_Prevotella_copri
ASV_373	k_Bacteria	p_Bacteroidetes	c_Bacteroidia	o_Bacteroidales	f_Bacteroidaceae	g_Bacteroides	s_Bacteroides_ovatus
ASV_425	k_Bacteria	p_Bacteroidetes	c_Bacteroidia	o_Bacteroidales	f_Bacteroidaceae	g_Bacteroides	s_Bacteroides_uniformis
ASV_480	k_Bacteria	p_Proteobacteria	c_Gammaproteobacteria	o_Enterobacteriales	f_Enterobacteriaceae	g_Klebsiella	s_Unassigned
ASV_499	k_Bacteria	p_Firmicutes	c_Clostridia	o_Clostridiales	f_Lachnospiraceae	g_Blautia	s_Unassigned
ASV_408	k_Bacteria	p_Bacteroidetes	c_Bacteroidia	o_Bacteroidales	f_Porphyromonadaceae	g_Parabacteroides	s_Parabacteroides_distasonis
ASV_379	k_Bacteria	p_Firmicutes	c_Erysipelotrichia	o_Erysipelotrichales	f_Erysipelotrichaceae	g_Erysipelotrichaceae_incertae_sedis	s_Eubacterium_tortuosum
ASV_388	k_Bacteria	p_Firmicutes	c_Clostridia	o_Clostridiales	f_Lachnospiraceae	g_Unassigned	s_Unassigned
ASV_356	k_Bacteria	p_Actinobacteria	c_Actinobacteria	o_Actinomycetales	f_Actinomycetaceae	g_Varibaculum	s_Varibaculum_cambriense
ASV_417	k_Bacteria	p_Firmicutes	c_Clostridia	o_Clostridiales	f_Peptoniphilaceae	g_Unassigned	s_Unassigned
ASV_418	k_Bacteria	p_Firmicutes	c_Clostridia	o_Clostridiales	f_Ruminococcaceae	g_Unassigned	s_Unassigned
ASV_412	k_Bacteria	p_Firmicutes	c_Bacilli	o_Lactobacillales	f_Streptococcaceae	g_Streptococcus	s_Unassigned
ASV_394	k_Bacteria	p_Bacteroidetes	c_Bacteroidia	o_Bacteroidales	f_Bacteroidaceae	g_Bacteroides	s_Bacteroides_massiliensis
ASV_476	k_Bacteria	p_Bacteroidetes	c_Bacteroidia	o_Bacteroidales	f_Porphyromonadaceae	g_Porphyromonas	s_Porphyromonas_bennonis
ASV_403	k_Bacteria	p_Bacteroidetes	c_Bacteroidia	o_Bacteroidales	f_Prevotellaceae	g_Prevotella	s_Unassigned
ASV_404	k_Bacteria	p_Firmicutes	c_Negativicutes	o_Selenomonadales	f_Veillonellaceae	g_Dialister	s_Dialister_propionicifaciens
ASV_420	k_Bacteria	p_Bacteroidetes	c_Bacteroidia	o_Bacteroidales	f_Prevotellaceae	g_Prevotella	s_Prevotella_copri
ASV_446	k_Bacteria	p_Firmicutes	c_Clostridia	o_Clostridiales	f_Peptoniphilaceae	g_Peptoniphilus	s_Unassigned
ASV_1534	k_Bacteria	p_Firmicutes	c_Bacilli	o_Lactobacillales	f_Streptococcaceae	g_Streptococcus	s_Unassigned
ASV_402	k_Bacteria	p_Firmicutes	c_Clostridia	o_Clostridiales	f_Ruminococcaceae	g_Anaerotruncus	s_Anaerotruncus_colihominis
ASV_438	k_Bacteria	p_Bacteroidetes	c_Bacteroidia	o_Bacteroidales	f_Prevotellaceae	g_Prevotella	s_Prevotella_buccalis
ASV_447	k_Bacteria	p_Bacteroidetes	c_Bacteroidia	o_Bacteroidales	f_Bacteroidaceae	g_Bacteroides	s_Bacteroides_eggerthii
ASV_496	k_Bacteria	p_Firmicutes	c_Bacilli	o_Bacillales	f_Staphylococcaceae	g_Staphylococcus	s_Unassigned
ASV_475	k_Bacteria	p_Firmicutes	c_Clostridia	o_Clostridiales	f_Lachnospiraceae	g_Unassigned	s_Unassigned
ASV_415	k_Bacteria	p_Firmicutes	c_Erysipelotrichia	o_Erysipelotrichales	f_Erysipelotrichaceae	g_Clostridium_XVIII	s_Unassigned
ASV_432	k_Bacteria	p_Bacteroidetes	c_Bacteroidia	o_Bacteroidales	f_Prevotellaceae	g_Prevotella	s_Prevotella_buccalis
ASV_2005	k_Bacteria	p_Actinobacteria	c_Actinobacteria	o_Bifidobacteriales	f_Bifidobacteriaceae	g_Bifidobacterium	s_Unassigned
ASV_390	k_Bacteria	p_Bacteroidetes	c_Bacteroidia	o_Bacteroidales	f_Prevotellaceae	g_Prevotella	s_Unassigned
ASV_411	k_Bacteria	p_Proteobacteria	c_Gammaproteobacteria	o_Enterobacteriales	f_Enterobacteriaceae	g_Unassigned	s_Unassigned
ASV_421	k_Bacteria	p_Firmicutes	c_Clostridia	o_Clostridiales	f_Ruminococcaceae	g_Intestinimonas	s_Intestinimonas_butyriciproducens
ASV_668	k_Bacteria	p_Firmicutes	c_Clostridia	o_Clostridiales	f_Lachnospiraceae	g_Blautia	s_Unassigned
ASV_1895	k_Bacteria	p_Bacteroidetes	c_Bacteroidia	o_Bacteroidales	f_Bacteroidaceae	g_Bacteroides	s_Bacteroides_dorei
ASV_886	k_Bacteria	p_Bacteroidetes	c_Bacteroidia	o_Bacteroidales	f_Bacteroidaceae	g_Bacteroides	s_Unassigned
ASV_409	k_Bacteria	p_Bacteroidetes	c_Bacteroidia	o_Bacteroidales	f_Porphyromonadaceae	g_Porphyromonas	s_Porphyromonas_endodontalis
ASV_423	k_Bacteria	p_Proteobacteria	c_Gammaproteobacteria	o_Enterobacteriales	f_Enterobacteriaceae	g_Unassigned	s_Unassigned
ASV_479	k_Bacteria	p_Bacteroidetes	c_Bacteroidia	o_Bacteroidales	f_Bacteroidaceae	g_Bacteroides	s_Bacteroides_massiliensis
ASV_419	k_Bacteria	p_Firmicutes	c_Clostridia	o_Clostridiales	f_Ruminococcaceae	g_Oscillibacter	s_Unassigned
ASV_440	k_Bacteria	p_Bacteroidetes	c_Bacteroidia	o_Bacteroidales	f_Rikenellaceae	g_Alistipes	s_Alistipes_shahii
ASV_507	k_Bacteria	p_Bacteroidetes	c_Bacteroidia	o_Bacteroidales	f_Bacteroidaceae	g_Bacteroides	s_Bacteroides_cellulosilyticus
ASV_1592	k_Bacteria	p_Firmicutes	c_Clostridia	o_Clostridiales	f_Lachnospiraceae	g_Clostridium_XlVa	s_Unassigned
ASV_1597	k_Bacteria	p_Firmicutes	c_Clostridia	o_Clostridiales	f_Lachnospiraceae	g_Unassigned	s_Unassigned
ASV_1636	k_Bacteria	p_Actinobacteria	c_Actinobacteria	o_Bifidobacteriales	f_Bifidobacteriaceae	g_Bifidobacterium	s_Unassigned
ASV_410	k_Bacteria	p_Bacteroidetes	c_Bacteroidia	o_Bacteroidales	f_Porphyromonadaceae	g_Porphyromonas	s_Porphyromonas_bennonis
ASV_435	k_Bacteria	p_Bacteroidetes	c_Bacteroidia	o_Bacteroidales	f_Prevotellaceae	g_Alloprevotella	s_Alloprevotella_rava
ASV_463	k_Bacteria	p_Firmicutes	c_Clostridia	o_Clostridiales	f_Ruminococcaceae	g_Ruminococcus	s_Unassigned
ASV_443	k_Bacteria	p_Firmicutes	c_Bacilli	o_Lactobacillales	f_Streptococcaceae	g_Streptococcus	s_Unassigned
ASV_445	k_Bacteria	p_Bacteroidetes	c_Bacteroidia	o_Bacteroidales	f_Prevotellaceae	g_Prevotella	s_Prevotella_buccalis
ASV_469	k_Bacteria	p_Firmicutes	c_Erysipelotrichia	o_Erysipelotrichales	f_Erysipelotrichaceae	g_Turicibacter	s_Turicibacter_sanguinis
ASV_453	k_Bacteria	p_Firmicutes	c_Clostridia	o_Clostridiales	f_Lachnospiraceae	g_Clostridium_XlVb	s_Unassigned
ASV_486	k_Bacteria	p_Firmicutes	c_Clostridia	o_Clostridiales	f_Unassigned	g_Unassigned	s_Unassigned
ASV_460	k_Bacteria	p_Firmicutes	c_Clostridia	o_Clostridiales	f_Peptoniphilaceae	g_Peptoniphilus	s_Peptoniphilus_coxii
ASV_401	k_Bacteria	p_Firmicutes	c_Bacilli	o_Lactobacillales	f_Lactobacillaceae	g_Lactobacillus	s_Unassigned
ASV_416	k_Bacteria	p_Firmicutes	c_Clostridia	o_Clostridiales	f_Clostridiales_Incertae_Sedis_XIII	g_Mogibacterium	s_Unassigned
ASV_535	k_Bacteria	p_Bacteroidetes	c_Bacteroidia	o_Bacteroidales	f_Prevotellaceae	g_Prevotella	s_Prevotella_copri
ASV_431	k_Bacteria	p_Bacteroidetes	c_Bacteroidia	o_Bacteroidales	f_Prevotellaceae	g_Prevotella	s_Unassigned
ASV_490	k_Bacteria	p_Bacteroidetes	c_Bacteroidia	o_Bacteroidales	f_Prevotellaceae	g_Prevotella	s_Prevotella_copri
ASV_492	k_Bacteria	p_Firmicutes	c_Clostridia	o_Clostridiales	f_Ruminococcaceae	g_Clostridium_IV	s_Clostridium_leptum
ASV_1742	k_Bacteria	p_Bacteroidetes	c_Bacteroidia	o_Bacteroidales	f_Bacteroidaceae	g_Bacteroides	s_Bacteroides_dorei
ASV_471	k_Bacteria	p_Firmicutes	c_Clostridia	o_Clostridiales	f_Peptoniphilaceae	g_Peptoniphilus	s_Unassigned
ASV_467	k_Bacteria	p_Proteobacteria	c_Gammaproteobacteria	o_Enterobacteriales	f_Enterobacteriaceae	g_Unassigned	s_Unassigned
ASV_533	k_Bacteria	p_Bacteroidetes	c_Bacteroidia	o_Bacteroidales	f_Prevotellaceae	g_Prevotella	s_Prevotella_copri
ASV_458	k_Bacteria	p_Firmicutes	c_Negativicutes	o_Selenomonadales	f_Veillonellaceae	g_Veillonella	s_Veillonella_dispar
ASV_428	k_Bacteria	p_Firmicutes	c_Clostridia	o_Clostridiales	f_Clostridiales_Incertae_Sedis_XI	g_Anaerococcus	s_Anaerococcus_prevotii
ASV_457	k_Bacteria	p_Actinobacteria	c_Actinobacteria	o_Coriobacteriales	f_Coriobacteriaceae	g_Senegalimassilia	s_Senegalimassilia_anaerobia
ASV_550	k_Bacteria	p_Firmicutes	c_Clostridia	o_Clostridiales	f_Clostridiales_Incertae_Sedis_XI	g_Anaerococcus	s_Anaerococcus_vaginalis
ASV_472	k_Bacteria	p_Actinobacteria	c_Actinobacteria	o_Coriobacteriales	f_Coriobacteriaceae	g_Asaccharobacter	s_Asaccharobacter_celatus
ASV_437	k_Bacteria	p_Firmicutes	c_Erysipelotrichia	o_Erysipelotrichales	f_Erysipelotrichaceae	g_Holdemanella	s_Holdemanella_biformis
ASV_449	k_Bacteria	p_Firmicutes	c_Bacilli	o_Lactobacillales	f_Lactobacillaceae	g_Lactobacillus	s_Unassigned
ASV_459	k_Bacteria	p_Bacteroidetes	c_Bacteroidia	o_Bacteroidales	f_Porphyromonadaceae	g_Porphyromonas	s_Unassigned
ASV_506	k_Bacteria	p_Firmicutes	c_Bacilli	o_Lactobacillales	f_Lactobacillaceae	g_Lactobacillus	s_Unassigned
ASV_434	k_Bacteria	p_Actinobacteria	c_Actinobacteria	o_Coriobacteriales	f_Coriobacteriaceae	g_Unassigned	s_Unassigned
ASV_477	k_Bacteria	p_Bacteroidetes	c_Bacteroidia	o_Bacteroidales	f_Porphyromonadaceae	g_Barnesiella	s_Barnesiella_intestinihominis
ASV_455	k_Bacteria	p_Firmicutes	c_Bacilli	o_Lactobacillales	f_Lactobacillaceae	g_Lactobacillus	s_Unassigned
ASV_456	k_Bacteria	p_Bacteroidetes	c_Bacteroidia	o_Bacteroidales	f_Porphyromonadaceae	g_Porphyromonas	s_Unassigned
ASV_1633	k_Bacteria	p_Firmicutes	c_Clostridia	o_Clostridiales	f_Lachnospiraceae	g_Blautia	s_Unassigned
ASV_450	k_Bacteria	p_Actinobacteria	c_Actinobacteria	o_Coriobacteriales	f_Coriobacteriaceae	g_Collinsella	s_Collinsella_tanakaei
ASV_482	k_Bacteria	p_Firmicutes	c_Bacilli	o_Lactobacillales	f_Lactobacillaceae	g_Lactobacillus	s_Lactobacillus_amylovorus
ASV_466	k_Bacteria	p_Firmicutes	c_Negativicutes	o_Selenomonadales	f_Veillonellaceae	g_Megamonas	s_Megamonas_funiformis
ASV_424	k_Bacteria	p_Synergistetes	c_Synergistia	o_Synergistales	f_Synergistaceae	g_Jonquetella	s_Jonquetella_anthropi
ASV_454	k_Bacteria	p_Bacteroidetes	c_Bacteroidia	o_Bacteroidales	f_Porphyromonadaceae	g_Porphyromonas	s_Porphyromonas_endodontalis
ASV_470	k_Bacteria	p_Fusobacteria	c_Fusobacteriia	o_Fusobacteriales	f_Fusobacteriaceae	g_Fusobacterium	s_Fusobacterium_gonidiaformans
ASV_462	k_Bacteria	p_Firmicutes	c_Clostridia	o_Clostridiales	f_Eubacteriaceae	g_Eubacterium	s_Eubacterium_desmolans
ASV_1181	k_Bacteria	p_Firmicutes	c_Clostridia	o_Clostridiales	f_Lachnospiraceae	g_Unassigned	s_Unassigned
ASV_1894	k_Bacteria	p_Firmicutes	c_Clostridia	o_Clostridiales	f_Lachnospiraceae	g_Blautia	s_Blautia_faecis
ASV_433	k_Bacteria	p_Firmicutes	c_Clostridia	o_Clostridiales	f_Clostridiales_Incertae_Sedis_XI	g_Anaerococcus	s_Anaerococcus_prevotii
ASV_473	k_Bacteria	p_Firmicutes	c_Clostridia	o_Clostridiales	f_Peptoniphilaceae	g_Peptoniphilus	s_Peptoniphilus_lacrimalis
ASV_1086	k_Bacteria	p_Bacteroidetes	c_Bacteroidia	o_Bacteroidales	f_Bacteroidaceae	g_Bacteroides	s_Unassigned
ASV_516	k_Bacteria	p_Firmicutes	c_Clostridia	o_Clostridiales	f_Lachnospiraceae	g_Blautia	s_Blautia_glucerasea
ASV_478	k_Bacteria	p_Bacteroidetes	c_Bacteroidia	o_Bacteroidales	f_Porphyromonadaceae	g_Unassigned	s_Unassigned
ASV_495	k_Bacteria	p_Bacteroidetes	c_Bacteroidia	o_Bacteroidales	f_Porphyromonadaceae	g_Porphyromonas	s_Porphyromonas_bennonis
ASV_510	k_Bacteria	p_Firmicutes	c_Clostridia	o_Clostridiales	f_Unassigned	g_Unassigned	s_Unassigned
ASV_483	k_Bacteria	p_Firmicutes	c_Negativicutes	o_Selenomonadales	f_Veillonellaceae	g_Veillonella	s_Veillonella_rodentium
ASV_505	k_Bacteria	p_Firmicutes	c_Negativicutes	o_Selenomonadales	f_Acidaminococcaceae	g_Acidaminococcus	s_Acidaminococcus_fermentans
ASV_485	k_Bacteria	p_Firmicutes	c_Clostridia	o_Clostridiales	f_Lachnospiraceae	g_Blautia	s_Unassigned
ASV_461	k_Bacteria	p_Bacteroidetes	c_Bacteroidia	o_Bacteroidales	f_Porphyromonadaceae	g_Butyricimonas	s_Butyricimonas_faecihominis
ASV_487	k_Bacteria	p_Firmicutes	c_Negativicutes	o_Selenomonadales	f_Veillonellaceae	g_Unassigned	s_Unassigned
ASV_536	k_Bacteria	p_Firmicutes	c_Bacilli	o_Lactobacillales	f_Streptococcaceae	g_Streptococcus	s_Unassigned
ASV_502	k_Bacteria	p_Actinobacteria	c_Actinobacteria	o_Actinomycetales	f_Corynebacteriaceae	g_Corynebacterium	s_Corynebacterium_sundsvallense
ASV_491	k_Bacteria	p_Firmicutes	c_Clostridia	o_Clostridiales	f_Ruminococcaceae	g_Unassigned	s_Unassigned
ASV_489	k_Bacteria	p_Firmicutes	c_Clostridia	o_Clostridiales	f_Lachnospiraceae	g_Lachnospiracea_incertae_sedis	s_Eubacterium_hallii
ASV_474	k_Bacteria	p_Firmicutes	c_Clostridia	o_Clostridiales	f_Clostridiales_Incertae_Sedis_XI	g_Anaerococcus	s_Anaerococcus_octavius
ASV_789	k_Bacteria	p_Firmicutes	c_Clostridia	o_Clostridiales	f_Lachnospiraceae	g_Unassigned	s_Unassigned
ASV_465	k_Bacteria	p_Firmicutes	c_Clostridia	o_Clostridiales	f_Ruminococcaceae	g_Oscillibacter	s_Unassigned
ASV_520	k_Bacteria	p_Firmicutes	c_Clostridia	o_Clostridiales	f_Lachnospiraceae	g_Clostridium_XlVa	s_Clostridium_scindens
ASV_513	k_Bacteria	p_Firmicutes	c_Clostridia	o_Clostridiales	f_Ruminococcaceae	g_Unassigned	s_Unassigned
ASV_998	k_Bacteria	p_Bacteroidetes	c_Bacteroidia	o_Bacteroidales	f_Bacteroidaceae	g_Bacteroides	s_Bacteroides_intestinalis
ASV_468	k_Bacteria	p_Proteobacteria	c_Betaproteobacteria	o_Burkholderiales	f_Sutterellaceae	g_Sutterella	s_Sutterella_parvirubra
ASV_515	k_Bacteria	p_Firmicutes	c_Clostridia	o_Clostridiales	f_Ruminococcaceae	g_Clostridium_IV	s_Clostridium_leptum
ASV_558	k_Bacteria	p_Firmicutes	c_Clostridia	o_Clostridiales	f_Unassigned	g_Unassigned	s_Unassigned
ASV_501	k_Bacteria	p_Bacteroidetes	c_Bacteroidia	o_Bacteroidales	f_Prevotellaceae	g_Prevotella	s_Prevotella_stercorea
ASV_498	k_Bacteria	p_Firmicutes	c_Clostridia	o_Clostridiales	f_Clostridiales_Incertae_Sedis_XI	g_Anaerococcus	s_Anaerococcus_vaginalis
ASV_526	k_Bacteria	p_Firmicutes	c_Clostridia	o_Clostridiales	f_Ruminococcaceae	g_Unassigned	s_Unassigned
ASV_517	k_Bacteria	p_Firmicutes	c_Negativicutes	o_Selenomonadales	f_Veillonellaceae	g_Dialister	s_Dialister_propionicifaciens
ASV_500	k_Bacteria	p_Bacteroidetes	c_Bacteroidia	o_Bacteroidales	f_Porphyromonadaceae	g_Odoribacter	s_Odoribacter_splanchnicus
ASV_578	k_Bacteria	p_Firmicutes	c_Clostridia	o_Clostridiales	f_Peptostreptococcaceae	g_Terrisporobacter	s_Terrisporobacter_glycolicus
ASV_503	k_Bacteria	p_Actinobacteria	c_Actinobacteria	o_Coriobacteriales	f_Coriobacteriaceae	g_Senegalimassilia	s_Senegalimassilia_anaerobia
ASV_647	k_Bacteria	p_Bacteroidetes	c_Bacteroidia	o_Bacteroidales	f_Bacteroidaceae	g_Bacteroides	s_Bacteroides_finegoldii
ASV_504	k_Bacteria	p_Bacteroidetes	c_Bacteroidia	o_Bacteroidales	f_Bacteroidaceae	g_Bacteroides	s_Bacteroides_eggerthii
ASV_511	k_Bacteria	p_Proteobacteria	c_Gammaproteobacteria	o_Enterobacteriales	f_Enterobacteriaceae	g_Obesumbacterium	s_Obesumbacterium_proteus
ASV_532	k_Bacteria	p_Firmicutes	c_Clostridia	o_Clostridiales	f_Ruminococcaceae	g_Unassigned	s_Unassigned
ASV_583	k_Bacteria	p_Bacteroidetes	c_Bacteroidia	o_Bacteroidales	f_Bacteroidaceae	g_Bacteroides	s_Bacteroides_ovatus
ASV_481	k_Bacteria	p_Firmicutes	c_Clostridia	o_Clostridiales	f_Clostridiales_Incertae_Sedis_XI	g_Anaerococcus	s_Anaerococcus_lactolyticus
ASV_522	k_Bacteria	p_Bacteroidetes	c_Bacteroidia	o_Bacteroidales	f_Porphyromonadaceae	g_Porphyromonas	s_Unassigned
ASV_537	k_Bacteria	p_Bacteroidetes	c_Bacteroidia	o_Bacteroidales	f_Porphyromonadaceae	g_Porphyromonas	s_Porphyromonas_bennonis
ASV_488	k_Bacteria	p_Firmicutes	c_Clostridia	o_Clostridiales	f_Ruminococcaceae	g_Oscillibacter	s_Unassigned
ASV_525	k_Bacteria	p_Firmicutes	c_Clostridia	o_Clostridiales	f_Peptoniphilaceae	g_Peptoniphilus	s_Peptoniphilus_koenoeneniae
ASV_529	k_Bacteria	p_Firmicutes	c_Negativicutes	o_Selenomonadales	f_Veillonellaceae	g_Veillonella	s_Unassigned
ASV_1614	k_Bacteria	p_Bacteroidetes	c_Bacteroidia	o_Bacteroidales	f_Bacteroidaceae	g_Bacteroides	s_Unassigned
ASV_514	k_Bacteria	p_Bacteroidetes	c_Bacteroidia	o_Bacteroidales	f_Rikenellaceae	g_Alistipes	s_Alistipes_indistinctus
ASV_497	k_Bacteria	p_Firmicutes	c_Clostridia	o_Clostridiales	f_Ruminococcaceae	g_Ruminococcus	s_Ruminococcus_callidus
ASV_539	k_Bacteria	p_Firmicutes	c_Clostridia	o_Clostridiales	f_Unassigned	g_Unassigned	s_Unassigned
ASV_704	k_Bacteria	p_Firmicutes	c_Clostridia	o_Clostridiales	f_Lachnospiraceae	g_Unassigned	s_Unassigned
ASV_560	k_Bacteria	p_Firmicutes	c_Clostridia	o_Clostridiales	f_Lachnospiraceae	g_Unassigned	s_Unassigned
ASV_508	k_Bacteria	p_Firmicutes	c_Negativicutes	o_Selenomonadales	f_Veillonellaceae	g_Dialister	s_Dialister_propionicifaciens
ASV_512	k_Bacteria	p_Firmicutes	c_Clostridia	o_Clostridiales	f_Ruminococcaceae	g_Unassigned	s_Unassigned
ASV_534	k_Bacteria	p_Firmicutes	c_Clostridia	o_Clostridiales	f_Lachnospiraceae	g_Clostridium_XlVa	s_Clostridium_glycyrrhizinilyticum
ASV_584	k_Bacteria	p_Firmicutes	c_Clostridia	o_Clostridiales	f_Lachnospiraceae	g_Unassigned	s_Unassigned
ASV_596	k_Bacteria	p_Bacteroidetes	c_Bacteroidia	o_Bacteroidales	f_Porphyromonadaceae	g_Porphyromonas	s_Porphyromonas_bennonis
ASV_581	k_Bacteria	p_Firmicutes	c_Erysipelotrichia	o_Erysipelotrichales	f_Erysipelotrichaceae	g_Solobacterium	s_Solobacterium_moorei
ASV_493	k_Bacteria	p_Actinobacteria	c_Actinobacteria	o_Actinomycetales	f_Actinomycetaceae	g_Actinomyces	s_Actinomyces_europaeus
ASV_644	k_Bacteria	p_Firmicutes	c_Clostridia	o_Clostridiales	f_Lachnospiraceae	g_Unassigned	s_Unassigned
ASV_541	k_Bacteria	p_Proteobacteria	c_Gammaproteobacteria	o_Pasteurellales	f_Pasteurellaceae	g_Haemophilus	s_Haemophilus_parainfluenzae
ASV_1740	k_Bacteria	p_Bacteroidetes	c_Bacteroidia	o_Bacteroidales	f_Bacteroidaceae	g_Bacteroides	s_Unassigned
ASV_544	k_Bacteria	p_Bacteroidetes	c_Bacteroidia	o_Bacteroidales	f_Bacteroidaceae	g_Bacteroides	s_Bacteroides_plebeius
ASV_573	k_Bacteria	p_Firmicutes	c_Clostridia	o_Clostridiales	f_Lachnospiraceae	g_Lachnospiracea_incertae_sedis	s_Eubacterium_eligens
ASV_567	k_Bacteria	p_Firmicutes	c_Bacilli	o_Lactobacillales	f_Lactobacillaceae	g_Lactobacillus	s_Lactobacillus_johnsonii
ASV_527	k_Bacteria	p_Firmicutes	c_Clostridia	o_Clostridiales	f_Eubacteriaceae	g_Eubacterium	s_Eubacterium_coprostanoligenes
ASV_605	k_Bacteria	p_Firmicutes	c_Clostridia	o_Clostridiales	f_Lachnospiraceae	g_Lachnospiracea_incertae_sedis	s_Eubacterium_eligens
ASV_554	k_Bacteria	p_Firmicutes	c_Clostridia	o_Clostridiales	f_Unassigned	g_Unassigned	s_Unassigned
ASV_551	k_Bacteria	p_Firmicutes	c_Clostridia	o_Clostridiales	f_Peptostreptococcaceae	g_Clostridium_XI	s_Clostridium_difficile
ASV_628	k_Bacteria	p_Firmicutes	c_Clostridia	o_Clostridiales	f_Peptoniphilaceae	g_Peptoniphilus	s_Unassigned
ASV_523	k_Bacteria	p_Firmicutes	c_Clostridia	o_Clostridiales	f_Ruminococcaceae	g_Flavonifractor	s_Flavonifractor_plautii
ASV_528	k_Bacteria	p_Firmicutes	c_Clostridia	o_Clostridiales	f_Ruminococcaceae	g_Unassigned	s_Unassigned
ASV_1970	k_Bacteria	p_Firmicutes	c_Clostridia	o_Clostridiales	f_Lachnospiraceae	g_Unassigned	s_Unassigned
ASV_518	k_Bacteria	p_Proteobacteria	c_Betaproteobacteria	o_Burkholderiales	f_Sutterellaceae	g_Sutterella	s_Sutterella_wadsworthensis
ASV_1755	k_Bacteria	p_Bacteroidetes	c_Bacteroidia	o_Bacteroidales	f_Prevotellaceae	g_Prevotella	s_Prevotella_copri
ASV_524	k_Bacteria	p_Firmicutes	c_Erysipelotrichia	o_Erysipelotrichales	f_Erysipelotrichaceae	g_Erysipelotrichaceae_incertae_sedis	s_Unassigned
ASV_557	k_Bacteria	p_Actinobacteria	c_Actinobacteria	o_Actinomycetales	f_Actinomycetaceae	g_Actinomyces	s_Actinomyces_urogenitalis
ASV_531	k_Bacteria	p_Firmicutes	c_Clostridia	o_Clostridiales	f_Eubacteriaceae	g_Eubacterium	s_Eubacterium_callanderi
ASV_545	k_Bacteria	p_Bacteroidetes	c_Bacteroidia	o_Bacteroidales	f_Porphyromonadaceae	g_Parabacteroides	s_Parabacteroides_distasonis
ASV_556	k_Bacteria	p_Actinobacteria	c_Actinobacteria	o_Coriobacteriales	f_Coriobacteriaceae	g_Gordonibacter	s_Gordonibacter_pamelaeae
ASV_853	k_Bacteria	p_Actinobacteria	c_Actinobacteria	o_Coriobacteriales	f_Coriobacteriaceae	g_Collinsella	s_Collinsella_aerofaciens
ASV_542	k_Bacteria	p_Actinobacteria	c_Actinobacteria	o_Actinomycetales	f_Corynebacteriaceae	g_Corynebacterium	s_Unassigned
ASV_540	k_Bacteria	p_Firmicutes	c_Clostridia	o_Clostridiales	f_Ruminococcaceae	g_Clostridium_IV	s_Unassigned
ASV_842	k_Bacteria	p_Bacteroidetes	c_Bacteroidia	o_Bacteroidales	f_Prevotellaceae	g_Prevotella	s_Prevotella_buccalis
ASV_543	k_Bacteria	p_Firmicutes	c_Clostridia	o_Clostridiales	f_Clostridiales_Incertae_Sedis_XI	g_Murdochiella	s_Murdochiella_asaccharolytica
ASV_675	k_Bacteria	p_Firmicutes	c_Clostridia	o_Clostridiales	f_Eubacteriaceae	g_Eubacterium	s_Eubacterium_desmolans
ASV_538	k_Bacteria	p_Firmicutes	c_Bacilli	o_Lactobacillales	f_Carnobacteriaceae	g_Granulicatella	s_Granulicatella_adiacens
ASV_588	k_Bacteria	p_Firmicutes	c_Clostridia	o_Clostridiales	f_Lachnospiraceae	g_Lachnospiracea_incertae_sedis	s_Eubacterium_eligens
ASV_602	k_Bacteria	p_Firmicutes	c_Erysipelotrichia	o_Erysipelotrichales	f_Erysipelotrichaceae	g_Catenibacterium	s_Catenibacterium_mitsuokai
ASV_595	k_Bacteria	p_Firmicutes	c_Clostridia	o_Clostridiales	f_Peptococcaceae_1	g_Peptococcus	s_Peptococcus_niger
ASV_521	k_Bacteria	p_Proteobacteria	c_Alphaproteobacteria	o_Unassigned	f_Unassigned	g_Unassigned	s_Unassigned
ASV_549	k_Bacteria	p_Bacteroidetes	c_Bacteroidia	o_Bacteroidales	f_Porphyromonadaceae	g_Parabacteroides	s_Parabacteroides_distasonis
ASV_580	k_Bacteria	p_Actinobacteria	c_Actinobacteria	o_Actinomycetales	f_Actinomycetaceae	g_Varibaculum	s_Varibaculum_cambriense
ASV_614	k_Bacteria	p_Firmicutes	c_Clostridia	o_Clostridiales	f_Lachnospiraceae	g_Coprococcus	s_Coprococcus_eutactus
ASV_552	k_Bacteria	p_Firmicutes	c_Clostridia	o_Clostridiales	f_Ruminococcaceae	g_Ruminococcus	s_Ruminococcus_bromii
ASV_747	k_Bacteria	p_Actinobacteria	c_Actinobacteria	o_Actinomycetales	f_Actinomycetaceae	g_Actinomyces	s_Actinomyces_turicensis
ASV_570	k_Bacteria	p_Bacteroidetes	c_Bacteroidia	o_Bacteroidales	f_Rikenellaceae	g_Alistipes	s_Alistipes_shahii
ASV_599	k_Bacteria	p_Proteobacteria	c_Gammaproteobacteria	o_Enterobacteriales	f_Enterobacteriaceae	g_Obesumbacterium	s_Obesumbacterium_proteus
ASV_1061	k_Bacteria	p_Proteobacteria	c_Gammaproteobacteria	o_Enterobacteriales	f_Enterobacteriaceae	g_Cronobacter	s_Unassigned
ASV_546	k_Bacteria	p_Firmicutes	c_Negativicutes	o_Selenomonadales	f_Acidaminococcaceae	g_Phascolarctobacterium	s_Phascolarctobacterium_succinatutens
ASV_624	k_Bacteria	p_Firmicutes	c_Clostridia	o_Clostridiales	f_Lachnospiraceae	g_Lachnospiracea_incertae_sedis	s_Eubacterium_ventriosum
ASV_586	k_Bacteria	p_Actinobacteria	c_Actinobacteria	o_Coriobacteriales	f_Coriobacteriaceae	g_Unassigned	s_Unassigned
ASV_562	k_Bacteria	p_Bacteroidetes	c_Bacteroidia	o_Bacteroidales	f_Prevotellaceae	g_Prevotella	s_Prevotella_bergensis
ASV_571	k_Bacteria	p_Bacteroidetes	c_Bacteroidia	o_Bacteroidales	f_Prevotellaceae	g_Prevotella	s_Prevotella_copri
ASV_656	k_Bacteria	p_Firmicutes	c_Clostridia	o_Clostridiales	f_Lachnospiraceae	g_Unassigned	s_Unassigned
ASV_679	k_Bacteria	p_Firmicutes	c_Clostridia	o_Clostridiales	f_Lachnospiraceae	g_Unassigned	s_Unassigned
ASV_594	k_Bacteria	p_Fusobacteria	c_Fusobacteriia	o_Fusobacteriales	f_Fusobacteriaceae	g_Fusobacterium	s_Fusobacterium_varium
ASV_564	k_Bacteria	p_Firmicutes	c_Clostridia	o_Clostridiales	f_Peptoniphilaceae	g_Peptoniphilus	s_Unassigned
ASV_637	k_Bacteria	p_Firmicutes	c_Clostridia	o_Clostridiales	f_Lachnospiraceae	g_Eisenbergiella	s_Eisenbergiella_tayi
ASV_548	k_Bacteria	p_Firmicutes	c_Clostridia	o_Clostridiales	f_Clostridiales_Incertae_Sedis_XI	g_Unassigned	s_Unassigned
ASV_568	k_Bacteria	p_Proteobacteria	c_Deltaproteobacteria	o_Desulfovibrionales	f_Desulfovibrionaceae	g_Bilophila	s_Bilophila_wadsworthia
ASV_617	k_Bacteria	p_Firmicutes	c_Negativicutes	o_Selenomonadales	f_Veillonellaceae	g_Dialister	s_Dialister_propionicifaciens
ASV_696	k_Bacteria	p_Bacteroidetes	c_Bacteroidia	o_Bacteroidales	f_Porphyromonadaceae	g_Porphyromonas	s_Porphyromonas_bennonis
ASV_1337	k_Bacteria	p_Bacteroidetes	c_Bacteroidia	o_Bacteroidales	f_Prevotellaceae	g_Prevotella	s_Unassigned
ASV_591	k_Bacteria	p_Bacteroidetes	c_Bacteroidia	o_Bacteroidales	f_Unassigned	g_Unassigned	s_Unassigned
ASV_569	k_Bacteria	p_Firmicutes	c_Clostridia	o_Clostridiales	f_Eubacteriaceae	g_Eubacterium	s_Eubacterium_coprostanoligenes
ASV_587	k_Bacteria	p_Firmicutes	c_Negativicutes	o_Selenomonadales	f_Veillonellaceae	g_Dialister	s_Dialister_propionicifaciens
ASV_619	k_Bacteria	p_Bacteroidetes	c_Bacteroidia	o_Bacteroidales	f_Bacteroidaceae	g_Bacteroides	s_Bacteroides_cellulosilyticus
ASV_575	k_Bacteria	p_Firmicutes	c_Negativicutes	o_Selenomonadales	f_Veillonellaceae	g_Negativicoccus	s_Negativicoccus_succinicivorans
ASV_555	k_Bacteria	p_Firmicutes	c_Clostridia	o_Clostridiales	f_Clostridiales_Incertae_Sedis_XI	g_Murdochiella	s_Murdochiella_asaccharolytica
ASV_589	k_Bacteria	p_Bacteroidetes	c_Bacteroidia	o_Bacteroidales	f_Porphyromonadaceae	g_Parabacteroides	s_Parabacteroides_distasonis
ASV_600	k_Bacteria	p_Firmicutes	c_Clostridia	o_Clostridiales	f_Ruminococcaceae	g_Clostridium_IV	s_Eubacterium_siraeum
ASV_663	k_Bacteria	p_Proteobacteria	c_Gammaproteobacteria	o_Enterobacteriales	f_Enterobacteriaceae	g_Morganella	s_Morganella_morganii_subsp._sibonii
ASV_563	k_Bacteria	p_Synergistetes	c_Synergistia	o_Synergistales	f_Synergistaceae	g_Jonquetella	s_Jonquetella_anthropi
ASV_634	k_Bacteria	p_Firmicutes	c_Clostridia	o_Clostridiales	f_Lachnospiraceae	g_Clostridium_XlVa	s_Unassigned
ASV_566	k_Bacteria	p_Firmicutes	c_Negativicutes	o_Selenomonadales	f_Acidaminococcaceae	g_Acidaminococcus	s_Acidaminococcus_intestini
ASV_553	k_Bacteria	p_Bacteroidetes	c_Bacteroidia	o_Bacteroidales	f_Prevotellaceae	g_Prevotella	s_Unassigned
ASV_582	k_Bacteria	p_Firmicutes	c_Clostridia	o_Clostridiales	f_Clostridiales_Incertae_Sedis_XI	g_Anaerococcus	s_Unassigned
ASV_618	k_Bacteria	p_Firmicutes	c_Negativicutes	o_Selenomonadales	f_Veillonellaceae	g_Veillonella	s_Unassigned
ASV_830	k_Bacteria	p_Bacteroidetes	c_Bacteroidia	o_Bacteroidales	f_Prevotellaceae	g_Prevotella	s_Prevotella_copri
ASV_592	k_Bacteria	p_Firmicutes	c_Clostridia	o_Clostridiales	f_Clostridiales_Incertae_Sedis_XIII	g_Mogibacterium	s_Unassigned
ASV_597	k_Bacteria	p_Actinobacteria	c_Actinobacteria	o_Coriobacteriales	f_Coriobacteriaceae	g_Asaccharobacter	s_Asaccharobacter_celatus
ASV_565	k_Bacteria	p_Actinobacteria	c_Actinobacteria	o_Actinomycetales	f_Corynebacteriaceae	g_Corynebacterium	s_Unassigned
ASV_1517	k_Bacteria	p_Firmicutes	c_Clostridia	o_Clostridiales	f_Lachnospiraceae	g_Blautia	s_Unassigned
ASV_603	k_Bacteria	p_Firmicutes	c_Clostridia	o_Clostridiales	f_Ruminococcaceae	g_Ruminococcus	s_Ruminococcus_bromii
ASV_653	k_Bacteria	p_Firmicutes	c_Clostridia	o_Clostridiales	f_Ruminococcaceae	g_Flavonifractor	s_Flavonifractor_plautii
ASV_620	k_Bacteria	p_Firmicutes	c_Clostridia	o_Clostridiales	f_Lachnospiraceae	g_Clostridium_XlVa	s_Hungatella_hathewayi
ASV_649	k_Bacteria	p_Bacteroidetes	c_Bacteroidia	o_Bacteroidales	f_Porphyromonadaceae	g_Parabacteroides	s_Parabacteroides_distasonis
ASV_610	k_Bacteria	p_Firmicutes	c_Bacilli	o_Lactobacillales	f_Streptococcaceae	g_Lactococcus	s_Lactococcus_lactis_subsp._cremoris
ASV_635	k_Bacteria	p_Bacteroidetes	c_Bacteroidia	o_Bacteroidales	f_Prevotellaceae	g_Prevotella	s_Prevotella_copri
ASV_616	k_Bacteria	p_Firmicutes	c_Negativicutes	o_Selenomonadales	f_Veillonellaceae	g_Megasphaera	s_Megasphaera_elsdenii
ASV_598	k_Bacteria	p_Firmicutes	c_Clostridia	o_Clostridiales	f_Eubacteriaceae	g_Eubacterium	s_Eubacterium_desmolans
ASV_607	k_Bacteria	p_Firmicutes	c_Negativicutes	o_Selenomonadales	f_Veillonellaceae	g_Dialister	s_Dialister_pneumosintes
ASV_585	k_Bacteria	p_Firmicutes	c_Clostridia	o_Clostridiales	f_Clostridiales_Incertae_Sedis_XI	g_Unassigned	s_Unassigned
ASV_657	k_Bacteria	p_Firmicutes	c_Clostridia	o_Clostridiales	f_Lachnospiraceae	g_Unassigned	s_Unassigned
ASV_654	k_Bacteria	p_Firmicutes	c_Clostridia	o_Clostridiales	f_Ruminococcaceae	g_Unassigned	s_Unassigned
ASV_683	k_Bacteria	p_Firmicutes	c_Negativicutes	o_Selenomonadales	f_Veillonellaceae	g_Dialister	s_Dialister_propionicifaciens
ASV_691	k_Bacteria	p_Firmicutes	c_Bacilli	o_Lactobacillales	f_Streptococcaceae	g_Streptococcus	s_Streptococcus_gordonii
ASV_741	k_Bacteria	p_Firmicutes	c_Clostridia	o_Clostridiales	f_Clostridiales_Incertae_Sedis_XI	g_Anaerococcus	s_Anaerococcus_vaginalis
ASV_590	k_Bacteria	p_Proteobacteria	c_Betaproteobacteria	o_Burkholderiales	f_Sutterellaceae	g_Sutterella	s_Sutterella_stercoricanis
ASV_625	k_Bacteria	p_Firmicutes	c_Clostridia	o_Clostridiales	f_Unassigned	g_Unassigned	s_Unassigned
ASV_633	k_Bacteria	p_Firmicutes	c_Clostridia	o_Clostridiales	f_Ruminococcaceae	g_Unassigned	s_Unassigned
ASV_643	k_Bacteria	p_Firmicutes	c_Bacilli	o_Lactobacillales	f_Carnobacteriaceae	g_Granulicatella	s_Granulicatella_elegans
ASV_629	k_Bacteria	p_Firmicutes	c_Negativicutes	o_Selenomonadales	f_Veillonellaceae	g_Veillonella	s_Unassigned
ASV_648	k_Bacteria	p_Firmicutes	c_Clostridia	o_Clostridiales	f_Ruminococcaceae	g_Clostridium_IV	s_Unassigned
ASV_623	k_Bacteria	p_Firmicutes	c_Negativicutes	o_Selenomonadales	f_Veillonellaceae	g_Megamonas	s_Megamonas_funiformis
ASV_593	k_Bacteria	p_Firmicutes	c_Clostridia	o_Clostridiales	f_Lachnospiraceae	g_Unassigned	s_Unassigned
ASV_627	k_Bacteria	p_Firmicutes	c_Clostridia	o_Clostridiales	f_Lachnospiraceae	g_Howardella	s_Howardella_ureilytica
ASV_638	k_Bacteria	p_Bacteroidetes	c_Bacteroidia	o_Bacteroidales	f_Bacteroidaceae	g_Bacteroides	s_Bacteroides_salyersiae
ASV_685	k_Bacteria	p_Firmicutes	c_Unassigned	o_Unassigned	f_Unassigned	g_Unassigned	s_Unassigned
ASV_650	k_Bacteria	p_Bacteroidetes	c_Bacteroidia	o_Bacteroidales	f_Porphyromonadaceae	g_Porphyromonas	s_Porphyromonas_bennonis
ASV_961	k_Bacteria	p_Bacteroidetes	c_Bacteroidia	o_Bacteroidales	f_Prevotellaceae	g_Paraprevotella	s_Paraprevotella_clara
ASV_601	k_Bacteria	p_Fusobacteria	c_Fusobacteriia	o_Fusobacteriales	f_Fusobacteriaceae	g_Fusobacterium	s_Fusobacterium_necrogenes
ASV_692	k_Bacteria	p_Firmicutes	c_Bacilli	o_Bacillales	f_Staphylococcaceae	g_Staphylococcus	s_Unassigned
ASV_1931	k_Bacteria	p_Actinobacteria	c_Actinobacteria	o_Bifidobacteriales	f_Bifidobacteriaceae	g_Bifidobacterium	s_Unassigned
ASV_609	k_Bacteria	p_Bacteroidetes	c_Bacteroidia	o_Bacteroidales	f_Porphyromonadaceae	g_Porphyromonas	s_Porphyromonas_endodontalis
ASV_611	k_Bacteria	p_Proteobacteria	c_Unassigned	o_Unassigned	f_Unassigned	g_Unassigned	s_Unassigned
ASV_641	k_Bacteria	p_Bacteroidetes	c_Bacteroidia	o_Bacteroidales	f_Prevotellaceae	g_Prevotella	s_Unassigned
ASV_716	k_Bacteria	p_Firmicutes	c_Negativicutes	o_Selenomonadales	f_Veillonellaceae	g_Megasphaera	s_Megasphaera_indica
ASV_652	k_Bacteria	p_Bacteroidetes	c_Bacteroidia	o_Bacteroidales	f_Prevotellaceae	g_Prevotella	s_Unassigned
ASV_673	k_Bacteria	p_Proteobacteria	c_Betaproteobacteria	o_Burkholderiales	f_Sutterellaceae	g_Sutterella	s_Sutterella_stercoricanis
ASV_642	k_Bacteria	p_Bacteroidetes	c_Bacteroidia	o_Bacteroidales	f_Porphyromonadaceae	g_Porphyromonas	s_Porphyromonas_bennonis
ASV_664	k_Bacteria	p_Firmicutes	c_Clostridia	o_Clostridiales	f_Peptococcaceae_1	g_Peptococcus	s_Peptococcus_niger
ASV_1912	k_Bacteria	p_Bacteroidetes	c_Bacteroidia	o_Bacteroidales	f_Prevotellaceae	g_Prevotella	s_Prevotella_copri
ASV_640	k_Bacteria	p_Firmicutes	c_Clostridia	o_Clostridiales	f_Ruminococcaceae	g_Unassigned	s_Unassigned
ASV_655	k_Bacteria	p_Bacteroidetes	c_Bacteroidia	o_Bacteroidales	f_Prevotellaceae	g_Prevotella	s_Unassigned
ASV_615	k_Bacteria	p_Bacteroidetes	c_Bacteroidia	o_Bacteroidales	f_Bacteroidaceae	g_Bacteroides	s_Unassigned
ASV_639	k_Bacteria	p_Proteobacteria	c_Gammaproteobacteria	o_Pasteurellales	f_Pasteurellaceae	g_Haemophilus	s_Haemophilus_parainfluenzae
ASV_694	k_Bacteria	p_Bacteroidetes	c_Bacteroidia	o_Bacteroidales	f_Porphyromonadaceae	g_Parabacteroides	s_Parabacteroides_gordonii
ASV_804	k_Bacteria	p_Actinobacteria	c_Actinobacteria	o_Actinomycetales	f_Actinomycetaceae	g_Varibaculum	s_Varibaculum_cambriense
ASV_671	k_Bacteria	p_Bacteroidetes	c_Bacteroidia	o_Bacteroidales	f_Bacteroidaceae	g_Bacteroides	s_Bacteroides_coprophilus
ASV_630	k_Bacteria	p_Firmicutes	c_Clostridia	o_Clostridiales	f_Unassigned	g_Unassigned	s_Unassigned
ASV_677	k_Bacteria	p_Firmicutes	c_Negativicutes	o_Selenomonadales	f_Veillonellaceae	g_Dialister	s_Dialister_micraerophilus
ASV_689	k_Bacteria	p_Bacteroidetes	c_Bacteroidia	o_Bacteroidales	f_Porphyromonadaceae	g_Parabacteroides	s_Parabacteroides_goldsteinii
ASV_645	k_Bacteria	p_Bacteroidetes	c_Bacteroidia	o_Bacteroidales	f_Rikenellaceae	g_Alistipes	s_Alistipes_finegoldii
ASV_701	k_Bacteria	p_Bacteroidetes	c_Bacteroidia	o_Bacteroidales	f_Prevotellaceae	g_Prevotella	s_Prevotella_stercorea
ASV_693	k_Bacteria	p_Firmicutes	c_Clostridia	o_Clostridiales	f_Ruminococcaceae	g_Oscillibacter	s_Unassigned
ASV_613	k_Bacteria	p_Actinobacteria	c_Actinobacteria	o_Actinomycetales	f_Nocardiaceae	g_Rhodococcus	s_Unassigned
ASV_659	k_Bacteria	p_Firmicutes	c_Clostridia	o_Clostridiales	f_Peptoniphilaceae	g_Peptoniphilus	s_Unassigned
ASV_636	k_Bacteria	p_Actinobacteria	c_Actinobacteria	o_Bifidobacteriales	f_Bifidobacteriaceae	g_Bifidobacterium	s_Unassigned
ASV_726	k_Bacteria	p_Bacteroidetes	c_Bacteroidia	o_Bacteroidales	f_Prevotellaceae	g_Alloprevotella	s_Alloprevotella_rava
ASV_682	k_Bacteria	p_Bacteroidetes	c_Bacteroidia	o_Bacteroidales	f_Prevotellaceae	g_Prevotella	s_Prevotella_buccalis
ASV_780	k_Bacteria	p_Firmicutes	c_Clostridia	o_Clostridiales	f_Lachnospiraceae	g_Unassigned	s_Unassigned
ASV_729	k_Bacteria	p_Proteobacteria	c_Gammaproteobacteria	o_Enterobacteriales	f_Enterobacteriaceae	g_Morganella	s_Unassigned
ASV_801	k_Bacteria	p_Bacteroidetes	c_Bacteroidia	o_Bacteroidales	f_Porphyromonadaceae	g_Parabacteroides	s_Unassigned
ASV_632	k_Bacteria	p_Bacteroidetes	c_Bacteroidia	o_Bacteroidales	f_Porphyromonadaceae	g_Butyricimonas	s_Butyricimonas_faecihominis
ASV_651	k_Bacteria	p_Firmicutes	c_Unassigned	o_Unassigned	f_Unassigned	g_Unassigned	s_Unassigned
ASV_1655	k_Bacteria	p_Bacteroidetes	c_Bacteroidia	o_Bacteroidales	f_Prevotellaceae	g_Prevotella	s_Prevotella_timonensis
ASV_667	k_Bacteria	p_Actinobacteria	c_Actinobacteria	o_Actinomycetales	f_Corynebacteriaceae	g_Corynebacterium	s_Corynebacterium_aurimucosum
ASV_709	k_Bacteria	p_Proteobacteria	c_Gammaproteobacteria	o_Enterobacteriales	f_Enterobacteriaceae	g_Raoultella	s_Raoultella_ornithinolytica
ASV_661	k_Bacteria	p_Firmicutes	c_Bacilli	o_Lactobacillales	f_Lactobacillaceae	g_Lactobacillus	s_Lactobacillus_fermentum
ASV_695	k_Bacteria	p_Firmicutes	c_Erysipelotrichia	o_Erysipelotrichales	f_Erysipelotrichaceae	g_Clostridium_XVIII	s_Clostridium_spiroforme
ASV_723	k_Bacteria	p_Bacteroidetes	c_Bacteroidia	o_Bacteroidales	f_Prevotellaceae	g_Prevotella	s_Prevotella_copri
ASV_676	k_Bacteria	p_Firmicutes	c_Clostridia	o_Clostridiales	f_Unassigned	g_Unassigned	s_Unassigned
ASV_1665	k_Bacteria	p_Bacteroidetes	c_Bacteroidia	o_Bacteroidales	f_Prevotellaceae	g_Prevotella	s_Unassigned
ASV_681	k_Bacteria	p_Bacteroidetes	c_Bacteroidia	o_Bacteroidales	f_Rikenellaceae	g_Alistipes	s_Alistipes_indistinctus
ASV_708	k_Bacteria	p_Bacteroidetes	c_Bacteroidia	o_Bacteroidales	f_Prevotellaceae	g_Prevotella	s_Prevotella_copri
ASV_712	k_Bacteria	p_Proteobacteria	c_Deltaproteobacteria	o_Desulfovibrionales	f_Desulfovibrionaceae	g_Desulfovibrio	s_Desulfovibrio_piger
ASV_1588	k_Bacteria	p_Bacteroidetes	c_Bacteroidia	o_Bacteroidales	f_Bacteroidaceae	g_Bacteroides	s_Bacteroides_dorei
ASV_1596	k_Bacteria	p_Bacteroidetes	c_Bacteroidia	o_Bacteroidales	f_Prevotellaceae	g_Prevotella	s_Unassigned
ASV_670	k_Bacteria	p_Bacteroidetes	c_Bacteroidia	o_Bacteroidales	f_Porphyromonadaceae	g_Butyricimonas	s_Butyricimonas_faecihominis
ASV_684	k_Bacteria	p_Firmicutes	c_Clostridia	o_Clostridiales	f_Clostridiales_Incertae_Sedis_XI	g_Murdochiella	s_Murdochiella_asaccharolytica
ASV_705	k_Bacteria	p_Bacteroidetes	c_Bacteroidia	o_Bacteroidales	f_Porphyromonadaceae	g_Parabacteroides	s_Parabacteroides_distasonis
ASV_713	k_Bacteria	p_Proteobacteria	c_Gammaproteobacteria	o_Enterobacteriales	f_Enterobacteriaceae	g_Unassigned	s_Unassigned
ASV_707	k_Bacteria	p_Firmicutes	c_Clostridia	o_Clostridiales	f_Eubacteriaceae	g_Eubacterium	s_Eubacterium_desmolans
ASV_735	k_Bacteria	p_Firmicutes	c_Clostridia	o_Clostridiales	f_Ruminococcaceae	g_Ruminococcus	s_Ruminococcus_callidus
ASV_658	k_Bacteria	p_Firmicutes	c_Erysipelotrichia	o_Erysipelotrichales	f_Erysipelotrichaceae	g_Erysipelotrichaceae_incertae_sedis	s_Eubacterium_tortuosum
ASV_666	k_Bacteria	p_Proteobacteria	c_Gammaproteobacteria	o_Pasteurellales	f_Pasteurellaceae	g_Haemophilus	s_Haemophilus_parainfluenzae
ASV_711	k_Bacteria	p_Firmicutes	c_Clostridia	o_Clostridiales	f_Lachnospiraceae	g_Howardella	s_Howardella_ureilytica
ASV_1387	k_Bacteria	p_Proteobacteria	c_Gammaproteobacteria	o_Enterobacteriales	f_Enterobacteriaceae	g_Unassigned	s_Unassigned
ASV_715	k_Bacteria	p_Firmicutes	c_Clostridia	o_Clostridiales	f_Eubacteriaceae	g_Eubacterium	s_Eubacterium_desmolans
ASV_690	k_Bacteria	p_Proteobacteria	c_Gammaproteobacteria	o_Pasteurellales	f_Pasteurellaceae	g_Haemophilus	s_Haemophilus_parainfluenzae
ASV_672	k_Bacteria	p_Actinobacteria	c_Actinobacteria	o_Actinomycetales	f_Unassigned	g_Unassigned	s_Unassigned
ASV_1789	k_Bacteria	p_Proteobacteria	c_Gammaproteobacteria	o_Enterobacteriales	f_Enterobacteriaceae	g_Unassigned	s_Unassigned
ASV_1932	k_Bacteria	p_Firmicutes	c_Clostridia	o_Clostridiales	f_Lachnospiraceae	g_Roseburia	s_Roseburia_inulinivorans
ASV_680	k_Bacteria	p_Bacteroidetes	c_Bacteroidia	o_Bacteroidales	f_Porphyromonadaceae	g_Butyricimonas	s_Butyricimonas_faecihominis
ASV_743	k_Bacteria	p_Firmicutes	c_Clostridia	o_Clostridiales	f_Unassigned	g_Unassigned	s_Unassigned
ASV_967	k_Bacteria	p_Firmicutes	c_Clostridia	o_Clostridiales	f_Lachnospiraceae	g_Blautia	s_Blautia_stercoris
ASV_669	k_Bacteria	p_Firmicutes	c_Clostridia	o_Clostridiales	f_Clostridiales_Incertae_Sedis_XI	g_Anaerococcus	s_Anaerococcus_vaginalis
ASV_736	k_Bacteria	p_Firmicutes	c_Clostridia	o_Clostridiales	f_Clostridiales_Incertae_Sedis_XI	g_Murdochiella	s_Murdochiella_asaccharolytica
ASV_725	k_Bacteria	p_Bacteroidetes	c_Bacteroidia	o_Bacteroidales	f_Porphyromonadaceae	g_Barnesiella	s_Barnesiella_intestinihominis
ASV_724	k_Bacteria	p_Actinobacteria	c_Actinobacteria	o_Coriobacteriales	f_Coriobacteriaceae	g_Atopobium	s_Atopobium_deltae
ASV_761	k_Bacteria	p_Bacteroidetes	c_Bacteroidia	o_Bacteroidales	f_Prevotellaceae	g_Prevotella	s_Prevotella_copri
ASV_674	k_Bacteria	p_Actinobacteria	c_Actinobacteria	o_Coriobacteriales	f_Coriobacteriaceae	g_Collinsella	s_Unassigned
ASV_697	k_Bacteria	p_Actinobacteria	c_Actinobacteria	o_Actinomycetales	f_Actinomycetaceae	g_Actinomyces	s_Unassigned
ASV_718	k_Bacteria	p_Proteobacteria	c_Gammaproteobacteria	o_Pasteurellales	f_Pasteurellaceae	g_Haemophilus	s_Haemophilus_pittmaniae
ASV_731	k_Bacteria	p_Firmicutes	c_Negativicutes	o_Selenomonadales	f_Veillonellaceae	g_Megasphaera	s_Unassigned
ASV_755	k_Bacteria	p_Proteobacteria	c_Gammaproteobacteria	o_Enterobacteriales	f_Enterobacteriaceae	g_Enterobacter	s_Unassigned
ASV_706	k_Bacteria	p_Actinobacteria	c_Actinobacteria	o_Coriobacteriales	f_Coriobacteriaceae	g_Olsenella	s_Olsenella_profusa
ASV_702	k_Bacteria	p_Proteobacteria	c_Deltaproteobacteria	o_Desulfovibrionales	f_Desulfovibrionaceae	g_Desulfovibrio	s_Unassigned
ASV_688	k_Bacteria	p_Firmicutes	c_Negativicutes	o_Selenomonadales	f_Acidaminococcaceae	g_Phascolarctobacterium	s_Phascolarctobacterium_succinatutens
ASV_762	k_Bacteria	p_Firmicutes	c_Clostridia	o_Clostridiales	f_Clostridiales_Incertae_Sedis_XIII	g_Mogibacterium	s_Unassigned
ASV_954	k_Bacteria	p_Bacteroidetes	c_Bacteroidia	o_Bacteroidales	f_Porphyromonadaceae	g_Parabacteroides	s_Parabacteroides_distasonis
ASV_964	k_Bacteria	p_Firmicutes	c_Clostridia	o_Clostridiales	f_Lachnospiraceae	g_Unassigned	s_Unassigned
ASV_759	k_Bacteria	p_Bacteroidetes	c_Bacteroidia	o_Bacteroidales	f_Porphyromonadaceae	g_Butyricimonas	s_Butyricimonas_virosa
ASV_662	k_Bacteria	p_Firmicutes	c_Clostridia	o_Clostridiales	f_Peptoniphilaceae	g_Peptoniphilus	s_Unassigned
ASV_873	k_Bacteria	p_Fusobacteria	c_Fusobacteriia	o_Fusobacteriales	f_Fusobacteriaceae	g_Fusobacterium	s_Fusobacterium_nucleatum_subsp._animalis
ASV_1315	k_Bacteria	p_Firmicutes	c_Clostridia	o_Clostridiales	f_Lachnospiraceae	g_Unassigned	s_Unassigned
ASV_748	k_Bacteria	p_Firmicutes	c_Negativicutes	o_Selenomonadales	f_Veillonellaceae	g_Veillonella	s_Unassigned
ASV_719	k_Bacteria	p_Proteobacteria	c_Gammaproteobacteria	o_Enterobacteriales	f_Enterobacteriaceae	g_Obesumbacterium	s_Obesumbacterium_proteus
ASV_781	k_Bacteria	p_Bacteroidetes	c_Bacteroidia	o_Bacteroidales	f_Prevotellaceae	g_Prevotella	s_Prevotella_copri
ASV_788	k_Bacteria	p_Firmicutes	c_Clostridia	o_Clostridiales	f_Eubacteriaceae	g_Eubacterium	s_Eubacterium_desmolans
ASV_687	k_Bacteria	p_Chlamydiae	c_Chlamydiia	o_Chlamydiales	f_Chlamydiaceae	g_Chlamydia	s_Chlamydia_trachomatis
ASV_714	k_Bacteria	p_Firmicutes	c_Clostridia	o_Clostridiales	f_Peptoniphilaceae	g_Peptoniphilus	s_Unassigned
ASV_790	k_Bacteria	p_Actinobacteria	c_Actinobacteria	o_Actinomycetales	f_Corynebacteriaceae	g_Corynebacterium	s_Corynebacterium_imitans
ASV_806	k_Bacteria	p_Proteobacteria	c_Betaproteobacteria	o_Burkholderiales	f_Sutterellaceae	g_Parasutterella	s_Parasutterella_excrementihominis
ASV_1437	k_Bacteria	p_Firmicutes	c_Bacilli	o_Lactobacillales	f_Streptococcaceae	g_Streptococcus	s_Unassigned
ASV_798	k_Bacteria	p_Firmicutes	c_Clostridia	o_Clostridiales	f_Lachnospiraceae	g_Unassigned	s_Unassigned
ASV_720	k_Bacteria	p_Proteobacteria	c_Gammaproteobacteria	o_Enterobacteriales	f_Enterobacteriaceae	g_Unassigned	s_Unassigned
ASV_1709	k_Bacteria	p_Bacteroidetes	c_Bacteroidia	o_Bacteroidales	f_Bacteroidaceae	g_Bacteroides	s_Unassigned
ASV_698	k_Bacteria	p_Proteobacteria	c_Alphaproteobacteria	o_Unassigned	f_Unassigned	g_Unassigned	s_Unassigned
ASV_746	k_Bacteria	p_Firmicutes	c_Bacilli	o_Lactobacillales	f_Aerococcaceae	g_Facklamia	s_Facklamia_hominis
ASV_717	k_Bacteria	p_Actinobacteria	c_Actinobacteria	o_Coriobacteriales	f_Coriobacteriaceae	g_Asaccharobacter	s_Asaccharobacter_celatus
ASV_721	k_Bacteria	p_Firmicutes	c_Negativicutes	o_Selenomonadales	f_Acidaminococcaceae	g_Phascolarctobacterium	s_Phascolarctobacterium_succinatutens
ASV_750	k_Bacteria	p_Firmicutes	c_Clostridia	o_Clostridiales	f_Clostridiales_Incertae_Sedis_XI	g_Murdochiella	s_Murdochiella_asaccharolytica
ASV_703	k_Bacteria	p_Firmicutes	c_Clostridia	o_Clostridiales	f_Clostridiales_Incertae_Sedis_XI	g_Anaerococcus	s_Anaerococcus_prevotii
ASV_756	k_Bacteria	p_Firmicutes	c_Clostridia	o_Clostridiales	f_Ruminococcaceae	g_Unassigned	s_Unassigned
ASV_749	k_Bacteria	p_Bacteroidetes	c_Bacteroidia	o_Bacteroidales	f_Prevotellaceae	g_Paraprevotella	s_Paraprevotella_clara
ASV_769	k_Bacteria	p_Proteobacteria	c_Betaproteobacteria	o_Burkholderiales	f_Unassigned	g_Unassigned	s_Unassigned
ASV_782	k_Bacteria	p_Bacteroidetes	c_Bacteroidia	o_Bacteroidales	f_Bacteroidaceae	g_Bacteroides	s_Unassigned
ASV_744	k_Bacteria	p_Firmicutes	c_Clostridia	o_Clostridiales	f_Unassigned	g_Unassigned	s_Unassigned
ASV_855	k_Bacteria	p_Firmicutes	c_Clostridia	o_Clostridiales	f_Lachnospiraceae	g_Blautia	s_Unassigned
ASV_1317	k_Bacteria	p_Firmicutes	c_Clostridia	o_Clostridiales	f_Lachnospiraceae	g_Unassigned	s_Unassigned
ASV_763	k_Bacteria	p_Firmicutes	c_Negativicutes	o_Selenomonadales	f_Veillonellaceae	g_Veillonella	s_Unassigned
ASV_760	k_Bacteria	p_Unassigned	c_Unassigned	o_Unassigned	f_Unassigned	g_Unassigned	s_Unassigned
ASV_767	k_Bacteria	p_Firmicutes	c_Clostridia	o_Clostridiales	f_Ruminococcaceae	g_Unassigned	s_Unassigned
ASV_773	k_Bacteria	p_Bacteroidetes	c_Bacteroidia	o_Bacteroidales	f_Prevotellaceae	g_Prevotella	s_Unassigned
ASV_813	k_Bacteria	p_Firmicutes	c_Clostridia	o_Clostridiales	f_Lachnospiraceae	g_Coprococcus	s_Coprococcus_comes
ASV_732	k_Bacteria	p_Firmicutes	c_Clostridia	o_Clostridiales	f_Ruminococcaceae	g_Unassigned	s_Unassigned
ASV_740	k_Bacteria	p_Firmicutes	c_Negativicutes	o_Selenomonadales	f_Acidaminococcaceae	g_Phascolarctobacterium	s_Phascolarctobacterium_succinatutens
ASV_779	k_Bacteria	p_Actinobacteria	c_Actinobacteria	o_Actinomycetales	f_Corynebacteriaceae	g_Corynebacterium	s_Unassigned
ASV_745	k_Bacteria	p_Bacteroidetes	c_Bacteroidia	o_Bacteroidales	f_Prevotellaceae	g_Prevotella	s_Prevotella_copri
ASV_854	k_Bacteria	p_Firmicutes	c_Clostridia	o_Clostridiales	f_Lachnospiraceae	g_Unassigned	s_Unassigned
ASV_771	k_Bacteria	p_Firmicutes	c_Clostridia	o_Clostridiales	f_Ruminococcaceae	g_Flavonifractor	s_Flavonifractor_plautii
ASV_809	k_Bacteria	p_Bacteroidetes	c_Bacteroidia	o_Bacteroidales	f_Bacteroidaceae	g_Bacteroides	s_Unassigned
ASV_932	k_Bacteria	p_Firmicutes	c_Clostridia	o_Clostridiales	f_Lachnospiraceae	g_Roseburia	s_Unassigned
ASV_733	k_Bacteria	p_Bacteroidetes	c_Bacteroidia	o_Bacteroidales	f_Porphyromonadaceae	g_Barnesiella	s_Barnesiella_intestinihominis
ASV_754	k_Bacteria	p_Firmicutes	c_Clostridia	o_Clostridiales	f_Unassigned	g_Unassigned	s_Unassigned
ASV_812	k_Bacteria	p_Firmicutes	c_Clostridia	o_Clostridiales	f_Ruminococcaceae	g_Unassigned	s_Unassigned
ASV_860	k_Bacteria	p_Firmicutes	c_Bacilli	o_Lactobacillales	f_Streptococcaceae	g_Streptococcus	s_Unassigned
ASV_739	k_Bacteria	p_Bacteroidetes	c_Bacteroidia	o_Bacteroidales	f_Porphyromonadaceae	g_Barnesiella	s_Barnesiella_intestinihominis
ASV_751	k_Bacteria	p_Proteobacteria	c_Gammaproteobacteria	o_Pasteurellales	f_Pasteurellaceae	g_Haemophilus	s_Haemophilus_pittmaniae
ASV_778	k_Bacteria	p_Actinobacteria	c_Actinobacteria	o_Actinomycetales	f_Microbacteriaceae	g_Unassigned	s_Unassigned
ASV_1325	k_Bacteria	p_Proteobacteria	c_Gammaproteobacteria	o_Enterobacteriales	f_Enterobacteriaceae	g_Cronobacter	s_Unassigned
ASV_1618	k_Bacteria	p_Proteobacteria	c_Gammaproteobacteria	o_Enterobacteriales	f_Enterobacteriaceae	g_Unassigned	s_Unassigned
ASV_766	k_Bacteria	p_Firmicutes	c_Clostridia	o_Clostridiales	f_Ruminococcaceae	g_Clostridium_IV	s_Clostridium_leptum
ASV_783	k_Bacteria	p_Bacteroidetes	c_Bacteroidia	o_Bacteroidales	f_Rikenellaceae	g_Alistipes	s_Alistipes_finegoldii
ASV_832	k_Bacteria	p_Firmicutes	c_Unassigned	o_Unassigned	f_Unassigned	g_Unassigned	s_Unassigned
ASV_730	k_Bacteria	p_Firmicutes	c_Negativicutes	o_Selenomonadales	f_Veillonellaceae	g_Dialister	s_Dialister_propionicifaciens
ASV_734	k_Bacteria	p_Candidatus_Saccharibacteria	c_Unassigned	o_Unassigned	f_Unassigned	g_Saccharibacteria_genera_incertae_sedis	s_Unassigned
ASV_836	k_Bacteria	p_Firmicutes	c_Clostridia	o_Clostridiales	f_Lachnospiraceae	g_Unassigned	s_Unassigned
ASV_742	k_Bacteria	p_Firmicutes	c_Clostridia	o_Clostridiales	f_Lachnospiraceae	g_Unassigned	s_Unassigned
ASV_753	k_Bacteria	p_Proteobacteria	c_Betaproteobacteria	o_Burkholderiales	f_Sutterellaceae	g_Parasutterella	s_Parasutterella_excrementihominis
ASV_820	k_Bacteria	p_Firmicutes	c_Clostridia	o_Clostridiales	f_Unassigned	g_Unassigned	s_Unassigned
ASV_795	k_Bacteria	p_Actinobacteria	c_Actinobacteria	o_Actinomycetales	f_Propionibacteriaceae	g_Propionibacterium	s_Propionibacterium_avidum
ASV_868	k_Bacteria	p_Proteobacteria	c_Gammaproteobacteria	o_Enterobacteriales	f_Enterobacteriaceae	g_Unassigned	s_Unassigned
ASV_797	k_Bacteria	p_Bacteroidetes	c_Bacteroidia	o_Bacteroidales	f_Prevotellaceae	g_Prevotella	s_Prevotella_corporis
ASV_835	k_Bacteria	p_Bacteroidetes	c_Bacteroidia	o_Bacteroidales	f_Porphyromonadaceae	g_Porphyromonas	s_Porphyromonas_bennonis
ASV_1060	k_Bacteria	p_Actinobacteria	c_Actinobacteria	o_Coriobacteriales	f_Coriobacteriaceae	g_Senegalimassilia	s_Senegalimassilia_anaerobia
ASV_752	k_Bacteria	p_Bacteroidetes	c_Bacteroidia	o_Bacteroidales	f_Porphyromonadaceae	g_Barnesiella	s_Barnesiella_intestinihominis
ASV_805	k_Bacteria	p_Firmicutes	c_Clostridia	o_Clostridiales	f_Ruminococcaceae	g_Flavonifractor	s_Flavonifractor_plautii
ASV_840	k_Bacteria	p_Firmicutes	c_Clostridia	o_Clostridiales	f_Unassigned	g_Unassigned	s_Unassigned
ASV_764	k_Bacteria	p_Proteobacteria	c_Betaproteobacteria	o_Neisseriales	f_Neisseriaceae	g_Neisseria	s_Unassigned
ASV_852	k_Bacteria	p_Bacteroidetes	c_Bacteroidia	o_Bacteroidales	f_Bacteroidaceae	g_Bacteroides	s_Unassigned
ASV_941	k_Bacteria	p_Firmicutes	c_Clostridia	o_Clostridiales	f_Lachnospiraceae	g_Clostridium_XlVa	s_Clostridium_lavalense
ASV_803	k_Bacteria	p_Proteobacteria	c_Gammaproteobacteria	o_Enterobacteriales	f_Enterobacteriaceae	g_Unassigned	s_Unassigned
ASV_845	k_Bacteria	p_Bacteroidetes	c_Bacteroidia	o_Bacteroidales	f_Porphyromonadaceae	g_Parabacteroides	s_Parabacteroides_distasonis
ASV_869	k_Bacteria	p_Firmicutes	c_Clostridia	o_Clostridiales	f_Lachnospiraceae	g_Eisenbergiella	s_Eisenbergiella_tayi
ASV_1303	k_Bacteria	p_Bacteroidetes	c_Bacteroidia	o_Bacteroidales	f_Bacteroidaceae	g_Bacteroides	s_Unassigned
ASV_800	k_Bacteria	p_Bacteroidetes	c_Bacteroidia	o_Bacteroidales	f_Bacteroidaceae	g_Bacteroides	s_Bacteroides_coprophilus
ASV_1520	k_Bacteria	p_Firmicutes	c_Clostridia	o_Clostridiales	f_Lachnospiraceae	g_Unassigned	s_Unassigned
ASV_828	k_Bacteria	p_Firmicutes	c_Clostridia	o_Clostridiales	f_Ruminococcaceae	g_Clostridium_IV	s_Clostridium_leptum
ASV_1849	k_Bacteria	p_Bacteroidetes	c_Bacteroidia	o_Bacteroidales	f_Bacteroidaceae	g_Bacteroides	s_Bacteroides_faecichinchillae
ASV_777	k_Bacteria	p_Firmicutes	c_Negativicutes	o_Selenomonadales	f_Acidaminococcaceae	g_Phascolarctobacterium	s_Phascolarctobacterium_succinatutens
ASV_757	k_Bacteria	p_Firmicutes	c_Clostridia	o_Clostridiales	f_Lachnospiraceae	g_Clostridium_XlVa	s_Clostridium_glycyrrhizinilyticum
ASV_826	k_Bacteria	p_Firmicutes	c_Clostridia	o_Clostridiales	f_Ruminococcaceae	g_Ruminococcus	s_Ruminococcus_callidus
ASV_784	k_Bacteria	p_Bacteroidetes	c_Bacteroidia	o_Bacteroidales	f_Prevotellaceae	g_Prevotella	s_Prevotella_melaninogenica
ASV_829	k_Bacteria	p_Firmicutes	c_Unassigned	o_Unassigned	f_Unassigned	g_Unassigned	s_Unassigned
ASV_887	k_Bacteria	p_Bacteroidetes	c_Bacteroidia	o_Bacteroidales	f_Bacteroidaceae	g_Bacteroides	s_Bacteroides_clarus
ASV_908	k_Bacteria	p_Firmicutes	c_Clostridia	o_Clostridiales	f_Lachnospiraceae	g_Lachnospiracea_incertae_sedis	s_Eubacterium_ventriosum
ASV_785	k_Bacteria	p_Firmicutes	c_Clostridia	o_Clostridiales	f_Ruminococcaceae	g_Oscillibacter	s_Unassigned
ASV_791	k_Bacteria	p_Firmicutes	c_Clostridia	o_Clostridiales	f_Lachnospiraceae	g_Unassigned	s_Unassigned
ASV_792	k_Bacteria	p_Actinobacteria	c_Actinobacteria	o_Coriobacteriales	f_Coriobacteriaceae	g_Olsenella	s_Unassigned
ASV_793	k_Bacteria	p_Actinobacteria	c_Actinobacteria	o_Actinomycetales	f_Actinomycetaceae	g_Varibaculum	s_Varibaculum_cambriense
ASV_786	k_Bacteria	p_Proteobacteria	c_Deltaproteobacteria	o_Desulfovibrionales	f_Desulfovibrionaceae	g_Desulfovibrio	s_Desulfovibrio_intestinalis
ASV_810	k_Bacteria	p_Firmicutes	c_Clostridia	o_Clostridiales	f_Lachnospiraceae	g_Unassigned	s_Unassigned
ASV_1311	k_Bacteria	p_Firmicutes	c_Bacilli	o_Lactobacillales	f_Aerococcaceae	g_Aerococcus	s_Unassigned
ASV_825	k_Bacteria	p_Firmicutes	c_Negativicutes	o_Selenomonadales	f_Veillonellaceae	g_Dialister	s_Unassigned
ASV_863	k_Bacteria	p_Bacteroidetes	c_Bacteroidia	o_Bacteroidales	f_Prevotellaceae	g_Prevotella	s_Prevotella_copri
ASV_883	k_Bacteria	p_Firmicutes	c_Clostridia	o_Clostridiales	f_Lachnospiraceae	g_Unassigned	s_Unassigned
ASV_808	k_Bacteria	p_Bacteroidetes	c_Bacteroidia	o_Bacteroidales	f_Porphyromonadaceae	g_Parabacteroides	s_Parabacteroides_distasonis
ASV_819	k_Bacteria	p_Bacteroidetes	c_Bacteroidia	o_Bacteroidales	f_Prevotellaceae	g_Paraprevotella	s_Paraprevotella_clara
ASV_838	k_Bacteria	p_Firmicutes	c_Clostridia	o_Clostridiales	f_Lachnospiraceae	g_Coprococcus	s_Coprococcus_eutactus
ASV_846	k_Bacteria	p_Firmicutes	c_Erysipelotrichia	o_Erysipelotrichales	f_Erysipelotrichaceae	g_Erysipelotrichaceae_incertae_sedis	s_Eubacterium_tortuosum
ASV_850	k_Bacteria	p_Firmicutes	c_Clostridia	o_Clostridiales	f_Unassigned	g_Unassigned	s_Unassigned
ASV_866	k_Bacteria	p_Firmicutes	c_Clostridia	o_Clostridiales	f_Ruminococcaceae	g_Unassigned	s_Unassigned
ASV_888	k_Bacteria	p_Actinobacteria	c_Actinobacteria	o_Actinomycetales	f_Corynebacteriaceae	g_Corynebacterium	s_Corynebacterium_imitans
ASV_796	k_Bacteria	p_Firmicutes	c_Negativicutes	o_Selenomonadales	f_Veillonellaceae	g_Dialister	s_Unassigned
ASV_885	k_Bacteria	p_Firmicutes	c_Clostridia	o_Clostridiales	f_Unassigned	g_Unassigned	s_Unassigned
ASV_839	k_Bacteria	p_Firmicutes	c_Unassigned	o_Unassigned	f_Unassigned	g_Unassigned	s_Unassigned
ASV_995	k_Bacteria	p_Firmicutes	c_Negativicutes	o_Selenomonadales	f_Veillonellaceae	g_Dialister	s_Dialister_succinatiphilus
ASV_1014	k_Bacteria	p_Firmicutes	c_Clostridia	o_Clostridiales	f_Lachnospiraceae	g_Unassigned	s_Unassigned
ASV_844	k_Bacteria	p_Bacteroidetes	c_Bacteroidia	o_Bacteroidales	f_Porphyromonadaceae	g_Parabacteroides	s_Parabacteroides_distasonis
ASV_794	k_Bacteria	p_Actinobacteria	c_Actinobacteria	o_Actinomycetales	f_Actinomycetaceae	g_Varibaculum	s_Varibaculum_cambriense
ASV_1225	k_Bacteria	p_Bacteroidetes	c_Bacteroidia	o_Bacteroidales	f_Bacteroidaceae	g_Bacteroides	s_Bacteroides_dorei
ASV_859	k_Bacteria	p_Firmicutes	c_Bacilli	o_Lactobacillales	f_Streptococcaceae	g_Streptococcus	s_Unassigned
ASV_929	k_Bacteria	p_Firmicutes	c_Clostridia	o_Clostridiales	f_Lachnospiraceae	g_Unassigned	s_Unassigned
ASV_1092	k_Bacteria	p_Bacteroidetes	c_Bacteroidia	o_Bacteroidales	f_Rikenellaceae	g_Alistipes	s_Alistipes_timonensis
ASV_807	k_Bacteria	p_Firmicutes	c_Clostridia	o_Clostridiales	f_Unassigned	g_Unassigned	s_Unassigned
ASV_865	k_Bacteria	p_Firmicutes	c_Clostridia	o_Clostridiales	f_Unassigned	g_Unassigned	s_Unassigned
ASV_787	k_Bacteria	p_Firmicutes	c_Negativicutes	o_Selenomonadales	f_Acidaminococcaceae	g_Phascolarctobacterium	s_Phascolarctobacterium_succinatutens
ASV_822	k_Bacteria	p_Proteobacteria	c_Gammaproteobacteria	o_Enterobacteriales	f_Enterobacteriaceae	g_Unassigned	s_Unassigned
ASV_802	k_Bacteria	p_Bacteroidetes	c_Bacteroidia	o_Bacteroidales	f_Porphyromonadaceae	g_Unassigned	s_Unassigned
ASV_811	k_Bacteria	p_Firmicutes	c_Negativicutes	o_Selenomonadales	f_Acidaminococcaceae	g_Phascolarctobacterium	s_Phascolarctobacterium_succinatutens
ASV_816	k_Bacteria	p_Firmicutes	c_Clostridia	o_Clostridiales	f_Ruminococcaceae	g_Unassigned	s_Unassigned
ASV_874	k_Bacteria	p_Firmicutes	c_Bacilli	o_Lactobacillales	f_Carnobacteriaceae	g_Granulicatella	s_Granulicatella_adiacens
ASV_1035	k_Bacteria	p_Firmicutes	c_Clostridia	o_Clostridiales	f_Lachnospiraceae	g_Unassigned	s_Unassigned
ASV_817	k_Bacteria	p_Unassigned	c_Unassigned	o_Unassigned	f_Unassigned	g_Unassigned	s_Unassigned
ASV_923	k_Bacteria	p_Bacteroidetes	c_Bacteroidia	o_Bacteroidales	f_Bacteroidaceae	g_Bacteroides	s_Bacteroides_intestinalis
ASV_1708	k_Bacteria	p_Firmicutes	c_Clostridia	o_Clostridiales	f_Lachnospiraceae	g_Unassigned	s_Unassigned
ASV_814	k_Bacteria	p_Bacteroidetes	c_Bacteroidia	o_Bacteroidales	f_Porphyromonadaceae	g_Barnesiella	s_Barnesiella_intestinihominis
ASV_837	k_Bacteria	p_Firmicutes	c_Clostridia	o_Clostridiales	f_Clostridiales_Incertae_Sedis_XI	g_Anaerococcus	s_Unassigned
ASV_901	k_Bacteria	p_Firmicutes	c_Clostridia	o_Clostridiales	f_Lachnospiraceae	g_Anaerostipes	s_Anaerostipes_rhamnosivorans
ASV_851	k_Bacteria	p_Firmicutes	c_Clostridia	o_Clostridiales	f_Lachnospiraceae	g_Unassigned	s_Unassigned
ASV_856	k_Bacteria	p_Firmicutes	c_Clostridia	o_Clostridiales	f_Lachnospiraceae	g_Blautia	s_Blautia_hydrogenotrophica
ASV_834	k_Bacteria	p_Proteobacteria	c_Gammaproteobacteria	o_Pasteurellales	f_Pasteurellaceae	g_Haemophilus	s_Haemophilus_pittmaniae
ASV_927	k_Bacteria	p_Firmicutes	c_Clostridia	o_Clostridiales	f_Lachnospiraceae	g_Unassigned	s_Unassigned
ASV_799	k_Bacteria	p_Actinobacteria	c_Actinobacteria	o_Coriobacteriales	f_Coriobacteriaceae	g_Unassigned	s_Unassigned
ASV_880	k_Bacteria	p_Actinobacteria	c_Actinobacteria	o_Actinomycetales	f_Corynebacteriaceae	g_Corynebacterium	s_Unassigned
ASV_914	k_Bacteria	p_Bacteroidetes	c_Bacteroidia	o_Bacteroidales	f_Bacteroidaceae	g_Bacteroides	s_Bacteroides_salyersiae
ASV_831	k_Bacteria	p_Firmicutes	c_Clostridia	o_Clostridiales	f_Unassigned	g_Unassigned	s_Unassigned
ASV_962	k_Bacteria	p_Proteobacteria	c_Gammaproteobacteria	o_Enterobacteriales	f_Enterobacteriaceae	g_Cronobacter	s_Cronobacter_dublinensis_subsp._dublinensis
ASV_823	k_Bacteria	p_Firmicutes	c_Clostridia	o_Clostridiales	f_Unassigned	g_Unassigned	s_Unassigned
ASV_895	k_Bacteria	p_Actinobacteria	c_Actinobacteria	o_Actinomycetales	f_Actinomycetaceae	g_Varibaculum	s_Varibaculum_cambriense
ASV_875	k_Bacteria	p_Synergistetes	c_Synergistia	o_Synergistales	f_Synergistaceae	g_Pyramidobacter	s_Pyramidobacter_piscolens
ASV_1246	k_Bacteria	p_Bacteroidetes	c_Bacteroidia	o_Bacteroidales	f_Bacteroidaceae	g_Bacteroides	s_Unassigned
ASV_913	k_Bacteria	p_Firmicutes	c_Clostridia	o_Clostridiales	f_Clostridiales_Incertae_Sedis_XI	g_Anaerococcus	s_Anaerococcus_octavius
ASV_935	k_Bacteria	p_Firmicutes	c_Bacilli	o_Lactobacillales	f_Streptococcaceae	g_Streptococcus	s_Streptococcus_mutans
ASV_1021	k_Bacteria	p_Actinobacteria	c_Actinobacteria	o_Actinomycetales	f_Actinomycetaceae	g_Actinomyces	s_Actinomyces_odontolyticus
ASV_857	k_Bacteria	p_Firmicutes	c_Clostridia	o_Clostridiales	f_Lachnospiraceae	g_Clostridium_XlVb	s_Clostridium_lactatifermentans
ASV_891	k_Bacteria	p_Firmicutes	c_Clostridia	o_Clostridiales	f_Ruminococcaceae	g_Clostridium_IV	s_Unassigned
ASV_1392	k_Bacteria	p_Bacteroidetes	c_Bacteroidia	o_Bacteroidales	f_Prevotellaceae	g_Prevotella	s_Prevotella_copri
ASV_843	k_Bacteria	p_Bacteroidetes	c_Bacteroidia	o_Bacteroidales	f_Rikenellaceae	g_Alistipes	s_Unassigned
ASV_847	k_Bacteria	p_Proteobacteria	c_Gammaproteobacteria	o_Enterobacteriales	f_Enterobacteriaceae	g_Klebsiella	s_Klebsiella_oxytoca
ASV_849	k_Bacteria	p_Actinobacteria	c_Actinobacteria	o_Actinomycetales	f_Corynebacteriaceae	g_Corynebacterium	s_Corynebacterium_argentoratense
ASV_877	k_Bacteria	p_Fusobacteria	c_Fusobacteriia	o_Fusobacteriales	f_Leptotrichiaceae	g_Sneathia	s_Sneathia_sanguinegens
ASV_890	k_Bacteria	p_Actinobacteria	c_Actinobacteria	o_Actinomycetales	f_Corynebacteriaceae	g_Corynebacterium	s_Corynebacterium_pilbarense
ASV_821	k_Bacteria	p_Firmicutes	c_Clostridia	o_Clostridiales	f_Peptoniphilaceae	g_Peptoniphilus	s_Peptoniphilus_olsenii
ASV_893	k_Bacteria	p_Firmicutes	c_Unassigned	o_Unassigned	f_Unassigned	g_Unassigned	s_Unassigned
ASV_909	k_Bacteria	p_Firmicutes	c_Clostridia	o_Clostridiales	f_Lachnospiraceae	g_Unassigned	s_Unassigned
ASV_876	k_Bacteria	p_Firmicutes	c_Clostridia	o_Clostridiales	f_Eubacteriaceae	g_Eubacterium	s_Eubacterium_coprostanoligenes
ASV_881	k_Bacteria	p_Bacteroidetes	c_Bacteroidia	o_Bacteroidales	f_Porphyromonadaceae	g_Parabacteroides	s_Parabacteroides_distasonis
ASV_902	k_Bacteria	p_Firmicutes	c_Negativicutes	o_Selenomonadales	f_Veillonellaceae	g_Negativicoccus	s_Negativicoccus_succinicivorans
ASV_959	k_Bacteria	p_Firmicutes	c_Clostridia	o_Clostridiales	f_Lachnospiraceae	g_Unassigned	s_Unassigned
ASV_815	k_Bacteria	p_Proteobacteria	c_Alphaproteobacteria	o_Unassigned	f_Unassigned	g_Unassigned	s_Unassigned
ASV_858	k_Bacteria	p_Bacteroidetes	c_Bacteroidia	o_Bacteroidales	f_Porphyromonadaceae	g_Parabacteroides	s_Parabacteroides_distasonis
ASV_862	k_Bacteria	p_Bacteroidetes	c_Bacteroidia	o_Bacteroidales	f_Bacteroidaceae	g_Bacteroides	s_Unassigned
ASV_933	k_Bacteria	p_Firmicutes	c_Clostridia	o_Clostridiales	f_Peptostreptococcaceae	g_Filifactor	s_Unassigned
ASV_906	k_Bacteria	p_Firmicutes	c_Clostridia	o_Clostridiales	f_Ruminococcaceae	g_Unassigned	s_Unassigned
ASV_928	k_Bacteria	p_Firmicutes	c_Clostridia	o_Clostridiales	f_Unassigned	g_Unassigned	s_Unassigned
ASV_864	k_Bacteria	p_Firmicutes	c_Clostridia	o_Clostridiales	f_Peptococcaceae_1	g_Peptococcus	s_Peptococcus_niger
ASV_872	k_Bacteria	p_Proteobacteria	c_Gammaproteobacteria	o_Enterobacteriales	f_Enterobacteriaceae	g_Unassigned	s_Unassigned
ASV_922	k_Bacteria	p_Firmicutes	c_Clostridia	o_Clostridiales	f_Lachnospiraceae	g_Coprococcus	s_Coprococcus_eutactus
ASV_937	k_Bacteria	p_Proteobacteria	c_Gammaproteobacteria	o_Pasteurellales	f_Pasteurellaceae	g_Haemophilus	s_Unassigned
ASV_848	k_Bacteria	p_Actinobacteria	c_Actinobacteria	o_Actinomycetales	f_Corynebacteriaceae	g_Corynebacterium	s_Corynebacterium_frankenforstense
ASV_894	k_Bacteria	p_Fusobacteria	c_Fusobacteriia	o_Fusobacteriales	f_Leptotrichiaceae	g_Sneathia	s_Sneathia_sanguinegens
ASV_1015	k_Bacteria	p_Firmicutes	c_Clostridia	o_Clostridiales	f_Lachnospiraceae	g_Unassigned	s_Unassigned
ASV_841	k_Bacteria	p_Firmicutes	c_Clostridia	o_Clostridiales	f_Clostridiales_Incertae_Sedis_XI	g_Unassigned	s_Unassigned
ASV_916	k_Bacteria	p_Actinobacteria	c_Actinobacteria	o_Actinomycetales	f_Corynebacteriaceae	g_Corynebacterium	s_Unassigned
ASV_949	k_Bacteria	p_Firmicutes	c_Bacilli	o_Lactobacillales	f_Streptococcaceae	g_Streptococcus	s_Streptococcus_peroris
ASV_896	k_Bacteria	p_Firmicutes	c_Negativicutes	o_Selenomonadales	f_Veillonellaceae	g_Dialister	s_Unassigned
ASV_907	k_Bacteria	p_Proteobacteria	c_Betaproteobacteria	o_Neisseriales	f_Neisseriaceae	g_Neisseria	s_Neisseria_subflava
ASV_915	k_Bacteria	p_Firmicutes	c_Negativicutes	o_Selenomonadales	f_Veillonellaceae	g_Veillonella	s_Unassigned
ASV_1010	k_Bacteria	p_Bacteroidetes	c_Bacteroidia	o_Bacteroidales	f_Bacteroidaceae	g_Bacteroides	s_Bacteroides_salyersiae
ASV_833	k_Bacteria	p_Actinobacteria	c_Actinobacteria	o_Actinomycetales	f_Corynebacteriaceae	g_Corynebacterium	s_Unassigned
ASV_882	k_Bacteria	p_Bacteroidetes	c_Bacteroidia	o_Bacteroidales	f_Porphyromonadaceae	g_Porphyromonas	s_Unassigned
ASV_861	k_Bacteria	p_Bacteroidetes	c_Bacteroidia	o_Bacteroidales	f_Porphyromonadaceae	g_Parabacteroides	s_Parabacteroides_distasonis
ASV_867	k_Bacteria	p_Proteobacteria	c_Betaproteobacteria	o_Burkholderiales	f_Sutterellaceae	g_Sutterella	s_Sutterella_wadsworthensis
ASV_921	k_Bacteria	p_Firmicutes	c_Clostridia	o_Clostridiales	f_Ruminococcaceae	g_Gemmiger	s_Gemmiger_formicilis
ASV_950	k_Bacteria	p_Firmicutes	c_Clostridia	o_Clostridiales	f_Ruminococcaceae	g_Oscillibacter	s_Unassigned
ASV_871	k_Bacteria	p_Firmicutes	c_Clostridia	o_Clostridiales	f_Peptostreptococcaceae	g_Peptostreptococcaceae_incertae_sedis	s_Unassigned
ASV_897	k_Bacteria	p_Firmicutes	c_Clostridia	o_Clostridiales	f_Lachnospiraceae	g_Clostridium_XlVb	s_Clostridium_lactatifermentans
ASV_952	k_Bacteria	p_Firmicutes	c_Clostridia	o_Clostridiales	f_Ruminococcaceae	g_Gemmiger	s_Gemmiger_formicilis
ASV_934	k_Bacteria	p_Bacteroidetes	c_Bacteroidia	o_Bacteroidales	f_Prevotellaceae	g_Prevotella	s_Prevotella_stercorea
ASV_942	k_Bacteria	p_Firmicutes	c_Clostridia	o_Clostridiales	f_Lachnospiraceae	g_Coprococcus	s_Coprococcus_eutactus
ASV_926	k_Bacteria	p_Proteobacteria	c_Gammaproteobacteria	o_Pasteurellales	f_Pasteurellaceae	g_Haemophilus	s_Haemophilus_parainfluenzae
ASV_958	k_Bacteria	p_Firmicutes	c_Erysipelotrichia	o_Erysipelotrichales	f_Erysipelotrichaceae	g_Erysipelotrichaceae_incertae_sedis	s_Eubacterium_tortuosum
ASV_968	k_Bacteria	p_Firmicutes	c_Clostridia	o_Clostridiales	f_Ruminococcaceae	g_Unassigned	s_Unassigned
ASV_878	k_Bacteria	p_Firmicutes	c_Negativicutes	o_Selenomonadales	f_Acidaminococcaceae	g_Succiniclasticum	s_Succiniclasticum_ruminis
ASV_898	k_Bacteria	p_Unassigned	c_Unassigned	o_Unassigned	f_Unassigned	g_Unassigned	s_Unassigned
ASV_900	k_Bacteria	p_Bacteroidetes	c_Bacteroidia	o_Bacteroidales	f_Prevotellaceae	g_Prevotella	s_Prevotella_copri
ASV_1103	k_Bacteria	p_Proteobacteria	c_Gammaproteobacteria	o_Pseudomonadales	f_Pseudomonadaceae	g_Pseudomonas	s_Unassigned
ASV_1496	k_Bacteria	p_Bacteroidetes	c_Bacteroidia	o_Bacteroidales	f_Prevotellaceae	g_Prevotella	s_Prevotella_copri
ASV_965	k_Bacteria	p_Firmicutes	c_Clostridia	o_Clostridiales	f_Lachnospiraceae	g_Clostridium_XlVa	s_Unassigned
ASV_966	k_Bacteria	p_Firmicutes	c_Clostridia	o_Clostridiales	f_Ruminococcaceae	g_Unassigned	s_Unassigned
ASV_1229	k_Bacteria	p_Actinobacteria	c_Actinobacteria	o_Actinomycetales	f_Actinomycetaceae	g_Actinomyces	s_Actinomyces_odontolyticus
ASV_936	k_Bacteria	p_Firmicutes	c_Clostridia	o_Clostridiales	f_Clostridiales_Incertae_Sedis_XI	g_Anaerococcus	s_Unassigned
ASV_944	k_Bacteria	p_Firmicutes	c_Clostridia	o_Unassigned	f_Unassigned	g_Unassigned	s_Unassigned
ASV_997	k_Bacteria	p_Firmicutes	c_Clostridia	o_Clostridiales	f_Unassigned	g_Unassigned	s_Unassigned
ASV_981	k_Bacteria	p_Bacteroidetes	c_Bacteroidia	o_Bacteroidales	f_Bacteroidaceae	g_Bacteroides	s_Bacteroides_finegoldii
ASV_990	k_Bacteria	p_Bacteroidetes	c_Bacteroidia	o_Bacteroidales	f_Bacteroidaceae	g_Bacteroides	s_Bacteroides_nordii
ASV_1513	k_Bacteria	p_Proteobacteria	c_Gammaproteobacteria	o_Enterobacteriales	f_Enterobacteriaceae	g_Escherichia/Shigella	s_Unassigned
ASV_947	k_Bacteria	p_Firmicutes	c_Clostridia	o_Clostridiales	f_Peptococcaceae_1	g_Peptococcus	s_Peptococcus_niger
ASV_985	k_Bacteria	p_Actinobacteria	c_Actinobacteria	o_Bifidobacteriales	f_Bifidobacteriaceae	g_Alloscardovia	s_Alloscardovia_omnicolens
ASV_1009	k_Bacteria	p_Firmicutes	c_Clostridia	o_Clostridiales	f_Unassigned	g_Unassigned	s_Unassigned
ASV_1065	k_Bacteria	p_Firmicutes	c_Clostridia	o_Clostridiales	f_Clostridiales_Incertae_Sedis_XIII	g_Mogibacterium	s_Unassigned
ASV_889	k_Bacteria	p_Firmicutes	c_Clostridia	o_Clostridiales	f_Unassigned	g_Unassigned	s_Unassigned
ASV_930	k_Bacteria	p_Bacteroidetes	c_Bacteroidia	o_Bacteroidales	f_Porphyromonadaceae	g_Porphyromonas	s_Porphyromonas_bennonis
ASV_1096	k_Bacteria	p_Bacteroidetes	c_Bacteroidia	o_Bacteroidales	f_Prevotellaceae	g_Prevotella	s_Unassigned
ASV_879	k_Bacteria	p_Fusobacteria	c_Fusobacteriia	o_Fusobacteriales	f_Fusobacteriaceae	g_Fusobacterium	s_Unassigned
ASV_884	k_Bacteria	p_Firmicutes	c_Clostridia	o_Clostridiales	f_Clostridiales_Incertae_Sedis_XI	g_Unassigned	s_Unassigned
ASV_1004	k_Bacteria	p_Bacteroidetes	c_Bacteroidia	o_Bacteroidales	f_Porphyromonadaceae	g_Barnesiella	s_Unassigned
ASV_924	k_Bacteria	p_Bacteroidetes	c_Bacteroidia	o_Bacteroidales	f_Prevotellaceae	g_Prevotella	s_Prevotella_copri
ASV_955	k_Bacteria	p_Proteobacteria	c_Gammaproteobacteria	o_Enterobacteriales	f_Enterobacteriaceae	g_Unassigned	s_Unassigned
ASV_1070	k_Bacteria	p_Firmicutes	c_Clostridia	o_Clostridiales	f_Unassigned	g_Unassigned	s_Unassigned
ASV_1195	k_Bacteria	p_Bacteroidetes	c_Bacteroidia	o_Bacteroidales	f_Prevotellaceae	g_Prevotella	s_Prevotella_copri
ASV_963	k_Bacteria	p_Proteobacteria	c_Gammaproteobacteria	o_Enterobacteriales	f_Enterobacteriaceae	g_Unassigned	s_Unassigned
ASV_978	k_Bacteria	p_Firmicutes	c_Clostridia	o_Clostridiales	f_Clostridiales_Incertae_Sedis_XI	g_Parvimonas	s_Parvimonas_micra
ASV_1050	k_Bacteria	p_Firmicutes	c_Clostridia	o_Clostridiales	f_Lachnospiraceae	g_Anaerostipes	s_Anaerostipes_caccae
ASV_899	k_Bacteria	p_Synergistetes	c_Synergistia	o_Synergistales	f_Synergistaceae	g_Pyramidobacter	s_Pyramidobacter_piscolens
ASV_910	k_Bacteria	p_Firmicutes	c_Negativicutes	o_Selenomonadales	f_Veillonellaceae	g_Dialister	s_Dialister_propionicifaciens
ASV_948	k_Bacteria	p_Firmicutes	c_Clostridia	o_Clostridiales	f_Clostridiales_Incertae_Sedis_XI	g_Anaerococcus	s_Anaerococcus_vaginalis
ASV_957	k_Bacteria	p_Actinobacteria	c_Actinobacteria	o_Actinomycetales	f_Corynebacteriaceae	g_Corynebacterium	s_Unassigned
ASV_1025	k_Bacteria	p_Firmicutes	c_Clostridia	o_Clostridiales	f_Ruminococcaceae	g_Oscillibacter	s_Unassigned
ASV_1146	k_Bacteria	p_Firmicutes	c_Negativicutes	o_Selenomonadales	f_Acidaminococcaceae	g_Unassigned	s_Unassigned
ASV_979	k_Bacteria	p_Firmicutes	c_Clostridia	o_Clostridiales	f_Clostridiales_Incertae_Sedis_XI	g_Unassigned	s_Unassigned
ASV_1028	k_Bacteria	p_Firmicutes	c_Clostridia	o_Clostridiales	f_Ruminococcaceae	g_Faecalibacterium	s_Faecalibacterium_prausnitzii
ASV_1045	k_Bacteria	p_Bacteroidetes	c_Bacteroidia	o_Bacteroidales	f_Prevotellaceae	g_Prevotella	s_Prevotella_disiens
ASV_945	k_Bacteria	p_Firmicutes	c_Negativicutes	o_Selenomonadales	f_Veillonellaceae	g_Veillonella	s_Unassigned
ASV_976	k_Bacteria	p_Firmicutes	c_Clostridia	o_Clostridiales	f_Ruminococcaceae	g_Unassigned	s_Unassigned
ASV_1000	k_Bacteria	p_Firmicutes	c_Clostridia	o_Clostridiales	f_Ruminococcaceae	g_Unassigned	s_Unassigned
ASV_1048	k_Bacteria	p_Firmicutes	c_Negativicutes	o_Selenomonadales	f_Veillonellaceae	g_Dialister	s_Dialister_pneumosintes
ASV_1349	k_Bacteria	p_Bacteroidetes	c_Bacteroidia	o_Bacteroidales	f_Prevotellaceae	g_Prevotella	s_Prevotella_copri
ASV_903	k_Bacteria	p_Firmicutes	c_Clostridia	o_Clostridiales	f_Clostridiales_Incertae_Sedis_XI	g_Anaerococcus	s_Anaerococcus_octavius
ASV_919	k_Bacteria	p_Proteobacteria	c_Betaproteobacteria	o_Burkholderiales	f_Sutterellaceae	g_Sutterella	s_Sutterella_stercoricanis
ASV_969	k_Bacteria	p_Firmicutes	c_Negativicutes	o_Selenomonadales	f_Veillonellaceae	g_Unassigned	s_Unassigned
ASV_977	k_Bacteria	p_Bacteroidetes	c_Bacteroidia	o_Bacteroidales	f_Prevotellaceae	g_Prevotella	s_Prevotella_copri
ASV_982	k_Bacteria	p_Proteobacteria	c_Gammaproteobacteria	o_Pasteurellales	f_Pasteurellaceae	g_Unassigned	s_Unassigned
ASV_1220	k_Bacteria	p_Bacteroidetes	c_Bacteroidia	o_Bacteroidales	f_Prevotellaceae	g_Prevotella	s_Prevotella_buccalis
ASV_1051	k_Bacteria	p_Actinobacteria	c_Actinobacteria	o_Actinomycetales	f_Corynebacteriaceae	g_Corynebacterium	s_Unassigned
ASV_917	k_Bacteria	p_Actinobacteria	c_Actinobacteria	o_Actinomycetales	f_Actinomycetaceae	g_Arcanobacterium	s_Unassigned
ASV_920	k_Bacteria	p_Bacteroidetes	c_Bacteroidia	o_Bacteroidales	f_Prevotellaceae	g_Prevotella	s_Unassigned
ASV_943	k_Bacteria	p_Bacteroidetes	c_Bacteroidia	o_Bacteroidales	f_Porphyromonadaceae	g_Barnesiella	s_Barnesiella_intestinihominis
ASV_946	k_Bacteria	p_Firmicutes	c_Clostridia	o_Clostridiales	f_Ruminococcaceae	g_Oscillibacter	s_Oscillibacter_ruminantium
ASV_986	k_Bacteria	p_Firmicutes	c_Negativicutes	o_Selenomonadales	f_Veillonellaceae	g_Veillonella	s_Unassigned
ASV_1002	k_Bacteria	p_Firmicutes	c_Clostridia	o_Clostridiales	f_Ruminococcaceae	g_Clostridium_IV	s_Eubacterium_siraeum
ASV_1053	k_Bacteria	p_Actinobacteria	c_Actinobacteria	o_Actinomycetales	f_Actinomycetaceae	g_Actinomyces	s_Actinomyces_odontolyticus
ASV_1081	k_Bacteria	p_Bacteroidetes	c_Bacteroidia	o_Bacteroidales	f_Prevotellaceae	g_Prevotella	s_Prevotella_stercorea
ASV_1860	k_Bacteria	p_Bacteroidetes	c_Bacteroidia	o_Bacteroidales	f_Bacteroidaceae	g_Bacteroides	s_Bacteroides_dorei
ASV_939	k_Bacteria	p_Actinobacteria	c_Actinobacteria	o_Actinomycetales	f_Corynebacteriaceae	g_Corynebacterium	s_Unassigned
ASV_1022	k_Bacteria	p_Firmicutes	c_Bacilli	o_Lactobacillales	f_Lactobacillaceae	g_Lactobacillus	s_Lactobacillus_oris
ASV_1026	k_Bacteria	p_Firmicutes	c_Clostridia	o_Clostridiales	f_Clostridiales_Incertae_Sedis_XI	g_Anaerococcus	s_Anaerococcus_vaginalis
ASV_1069	k_Bacteria	p_Firmicutes	c_Clostridia	o_Clostridiales	f_Unassigned	g_Unassigned	s_Unassigned
ASV_1118	k_Bacteria	p_Firmicutes	c_Clostridia	o_Clostridiales	f_Lachnospiraceae	g_Unassigned	s_Unassigned
ASV_1800	k_Bacteria	p_Bacteroidetes	c_Bacteroidia	o_Bacteroidales	f_Prevotellaceae	g_Prevotella	s_Prevotella_copri
ASV_983	k_Bacteria	p_Bacteroidetes	c_Bacteroidia	o_Bacteroidales	f_Prevotellaceae	g_Prevotella	s_Prevotella_copri
ASV_975	k_Bacteria	p_Firmicutes	c_Negativicutes	o_Selenomonadales	f_Veillonellaceae	g_Dialister	s_Dialister_succinatiphilus
ASV_993	k_Bacteria	p_Actinobacteria	c_Actinobacteria	o_Actinomycetales	f_Corynebacteriaceae	g_Corynebacterium	s_Corynebacterium_pyruviciproducens
ASV_1037	k_Bacteria	p_Proteobacteria	c_Gammaproteobacteria	o_Enterobacteriales	f_Enterobacteriaceae	g_Raoultella	s_Raoultella_planticola
ASV_1056	k_Bacteria	p_Firmicutes	c_Bacilli	o_Lactobacillales	f_Lactobacillaceae	g_Lactobacillus	s_Lactobacillus_sanfranciscensis
ASV_940	k_Bacteria	p_Bacteroidetes	c_Bacteroidia	o_Bacteroidales	f_Prevotellaceae	g_Prevotella	s_Prevotella_buccalis
ASV_956	k_Bacteria	p_Bacteroidetes	c_Bacteroidia	o_Bacteroidales	f_Porphyromonadaceae	g_Parabacteroides	s_Parabacteroides_distasonis
ASV_960	k_Bacteria	p_Firmicutes	c_Clostridia	o_Clostridiales	f_Ruminococcaceae	g_Unassigned	s_Unassigned
ASV_1052	k_Bacteria	p_Tenericutes	c_Mollicutes	o_Mycoplasmatales	f_Mycoplasmataceae	g_Ureaplasma	s_Ureaplasma_urealyticum
ASV_1067	k_Bacteria	p_Firmicutes	c_Clostridia	o_Clostridiales	f_Peptococcaceae_1	g_Peptococcus	s_Peptococcus_niger
ASV_1083	k_Bacteria	p_Firmicutes	c_Erysipelotrichia	o_Erysipelotrichales	f_Erysipelotrichaceae	g_Holdemania	s_Holdemania_filiformis
ASV_1104	k_Bacteria	p_Firmicutes	c_Clostridia	o_Clostridiales	f_Ruminococcaceae	g_Flavonifractor	s_Flavonifractor_plautii
ASV_1210	k_Bacteria	p_Bacteroidetes	c_Bacteroidia	o_Bacteroidales	f_Bacteroidaceae	g_Bacteroides	s_Unassigned
ASV_1348	k_Bacteria	p_Bacteroidetes	c_Bacteroidia	o_Bacteroidales	f_Prevotellaceae	g_Prevotella	s_Unassigned
ASV_970	k_Bacteria	p_Fusobacteria	c_Fusobacteriia	o_Fusobacteriales	f_Fusobacteriaceae	g_Fusobacterium	s_Unassigned
ASV_1100	k_Bacteria	p_Firmicutes	c_Clostridia	o_Clostridiales	f_Lachnospiraceae	g_Unassigned	s_Unassigned
ASV_1241	k_Bacteria	p_Firmicutes	c_Clostridia	o_Clostridiales	f_Unassigned	g_Unassigned	s_Unassigned
ASV_987	k_Bacteria	p_Firmicutes	c_Clostridia	o_Clostridiales	f_Clostridiales_Incertae_Sedis_XI	g_Helcococcus	s_Helcococcus_sueciensis
ASV_994	k_Bacteria	p_Firmicutes	c_Bacilli	o_Bacillales	f_Bacillales_Incertae_Sedis_XI	g_Gemella	s_Gemella_sanguinis
ASV_1040	k_Bacteria	p_Bacteroidetes	c_Bacteroidia	o_Bacteroidales	f_Bacteroidaceae	g_Bacteroides	s_Unassigned
ASV_1163	k_Bacteria	p_Bacteroidetes	c_Bacteroidia	o_Bacteroidales	f_Prevotellaceae	g_Prevotella	s_Prevotella_copri
ASV_1176	k_Bacteria	p_Firmicutes	c_Clostridia	o_Clostridiales	f_Lachnospiraceae	g_Lactonifactor	s_Lactonifactor_longoviformis
ASV_953	k_Bacteria	p_Synergistetes	c_Synergistia	o_Synergistales	f_Synergistaceae	g_Pyramidobacter	s_Pyramidobacter_piscolens
ASV_992	k_Bacteria	p_Fusobacteria	c_Fusobacteriia	o_Fusobacteriales	f_Leptotrichiaceae	g_Sneathia	s_Sneathia_sanguinegens
ASV_1079	k_Bacteria	p_Firmicutes	c_Clostridia	o_Clostridiales	f_Eubacteriaceae	g_Eubacterium	s_Eubacterium_callanderi
ASV_1632	k_Bacteria	p_Firmicutes	c_Clostridia	o_Clostridiales	f_Lachnospiraceae	g_Unassigned	s_Unassigned
ASV_1024	k_Bacteria	p_Bacteroidetes	c_Bacteroidia	o_Bacteroidales	f_Prevotellaceae	g_Prevotella	s_Unassigned
ASV_1031	k_Bacteria	p_Actinobacteria	c_Actinobacteria	o_Actinomycetales	f_Corynebacteriaceae	g_Corynebacterium	s_Unassigned
ASV_1135	k_Bacteria	p_Firmicutes	c_Clostridia	o_Clostridiales	f_Ruminococcaceae	g_Unassigned	s_Unassigned
ASV_1699	k_Bacteria	p_Bacteroidetes	c_Bacteroidia	o_Bacteroidales	f_Bacteroidaceae	g_Bacteroides	s_Bacteroides_cellulosilyticus
ASV_996	k_Bacteria	p_Proteobacteria	c_Deltaproteobacteria	o_Desulfovibrionales	f_Desulfovibrionaceae	g_Desulfovibrio	s_Unassigned
ASV_1003	k_Bacteria	p_Actinobacteria	c_Actinobacteria	o_Actinomycetales	f_Actinomycetaceae	g_Varibaculum	s_Varibaculum_cambriense
ASV_1233	k_Bacteria	p_Bacteroidetes	c_Bacteroidia	o_Bacteroidales	f_Bacteroidaceae	g_Bacteroides	s_Unassigned
ASV_973	k_Bacteria	p_Firmicutes	c_Clostridia	o_Clostridiales	f_Ruminococcaceae	g_Flavonifractor	s_Flavonifractor_plautii
ASV_1013	k_Bacteria	p_Bacteroidetes	c_Bacteroidia	o_Bacteroidales	f_Prevotellaceae	g_Prevotella	s_Prevotella_copri
ASV_1064	k_Bacteria	p_Firmicutes	c_Clostridia	o_Clostridiales	f_Clostridiales_Incertae_Sedis_XI	g_Anaerococcus	s_Anaerococcus_octavius
ASV_1137	k_Bacteria	p_Firmicutes	c_Clostridia	o_Clostridiales	f_Lachnospiraceae	g_Clostridium_XlVa	s_Unassigned
ASV_1372	k_Bacteria	p_Actinobacteria	c_Actinobacteria	o_Actinomycetales	f_Actinomycetaceae	g_Actinomyces	s_Actinomyces_odontolyticus
ASV_984	k_Bacteria	p_Bacteroidetes	c_Bacteroidia	o_Bacteroidales	f_Bacteroidaceae	g_Bacteroides	s_Unassigned
ASV_1042	k_Bacteria	p_Bacteroidetes	c_Bacteroidia	o_Bacteroidales	f_Bacteroidaceae	g_Bacteroides	s_Bacteroides_ovatus
ASV_1062	k_Bacteria	p_Proteobacteria	c_Deltaproteobacteria	o_Desulfovibrionales	f_Desulfovibrionaceae	g_Desulfovibrio	s_Desulfovibrio_intestinalis
ASV_1140	k_Bacteria	p_Firmicutes	c_Clostridia	o_Clostridiales	f_Lachnospiraceae	g_Unassigned	s_Unassigned
ASV_1178	k_Bacteria	p_Firmicutes	c_Erysipelotrichia	o_Erysipelotrichales	f_Erysipelotrichaceae	g_Erysipelotrichaceae_incertae_sedis	s_Eubacterium_dolichum
ASV_1209	k_Bacteria	p_Bacteroidetes	c_Bacteroidia	o_Bacteroidales	f_Bacteroidaceae	g_Bacteroides	s_Bacteroides_finegoldii
ASV_988	k_Bacteria	p_Firmicutes	c_Clostridia	o_Clostridiales	f_Clostridiales_Incertae_Sedis_XI	g_Anaerococcus	s_Anaerococcus_vaginalis
ASV_989	k_Bacteria	p_Fusobacteria	c_Fusobacteriia	o_Fusobacteriales	f_Fusobacteriaceae	g_Fusobacterium	s_Fusobacterium_nucleatum_subsp._animalis
ASV_1001	k_Bacteria	p_Firmicutes	c_Unassigned	o_Unassigned	f_Unassigned	g_Unassigned	s_Unassigned
ASV_1243	k_Bacteria	p_Firmicutes	c_Clostridia	o_Clostridiales	f_Lachnospiraceae	g_Unassigned	s_Unassigned
ASV_1409	k_Bacteria	p_Bacteroidetes	c_Bacteroidia	o_Bacteroidales	f_Prevotellaceae	g_Prevotella	s_Prevotella_copri
ASV_1019	k_Bacteria	p_Bacteroidetes	c_Bacteroidia	o_Bacteroidales	f_Porphyromonadaceae	g_Parabacteroides	s_Parabacteroides_johnsonii
ASV_1058	k_Bacteria	p_Firmicutes	c_Negativicutes	o_Selenomonadales	f_Veillonellaceae	g_Megasphaera	s_Megasphaera_micronuciformis
ASV_1071	k_Bacteria	p_Firmicutes	c_Clostridia	o_Clostridiales	f_Lachnospiraceae	g_Unassigned	s_Unassigned
ASV_1149	k_Bacteria	p_Firmicutes	c_Erysipelotrichia	o_Erysipelotrichales	f_Erysipelotrichaceae	g_Coprobacillus	s_Coprobacillus_cateniformis
ASV_1402	k_Bacteria	p_Bacteroidetes	c_Bacteroidia	o_Bacteroidales	f_Porphyromonadaceae	g_Butyricimonas	s_Butyricimonas_paravirosa
ASV_1023	k_Bacteria	p_Firmicutes	c_Bacilli	o_Lactobacillales	f_Lactobacillaceae	g_Lactobacillus	s_Lactobacillus_saerimneri
ASV_1041	k_Bacteria	p_Firmicutes	c_Clostridia	o_Clostridiales	f_Clostridiales_Incertae_Sedis_XI	g_Unassigned	s_Unassigned
ASV_1066	k_Bacteria	p_Firmicutes	c_Clostridia	o_Clostridiales	f_Clostridiales_Incertae_Sedis_XI	g_Ezakiella	s_Ezakiella_peruensis
ASV_1123	k_Bacteria	p_Firmicutes	c_Clostridia	o_Clostridiales	f_Lachnospiraceae	g_Coprococcus	s_Coprococcus_eutactus
ASV_974	k_Bacteria	p_Firmicutes	c_Clostridia	o_Clostridiales	f_Peptoniphilaceae	g_Peptoniphilus	s_Peptoniphilus_olsenii
ASV_1027	k_Bacteria	p_Actinobacteria	c_Actinobacteria	o_Actinomycetales	f_Actinomycetaceae	g_Varibaculum	s_Varibaculum_cambriense
ASV_1108	k_Bacteria	p_Proteobacteria	c_Gammaproteobacteria	o_Enterobacteriales	f_Enterobacteriaceae	g_Cronobacter	s_Cronobacter_dublinensis_subsp._dublinensis
ASV_1200	k_Bacteria	p_Bacteroidetes	c_Bacteroidia	o_Bacteroidales	f_Prevotellaceae	g_Prevotella	s_Prevotella_copri
ASV_971	k_Bacteria	p_Proteobacteria	c_Betaproteobacteria	o_Burkholderiales	f_Sutterellaceae	g_Sutterella	s_Sutterella_parvirubra
ASV_1018	k_Bacteria	p_Proteobacteria	c_Deltaproteobacteria	o_Desulfovibrionales	f_Desulfovibrionaceae	g_Desulfovibrio	s_Unassigned
ASV_1006	k_Bacteria	p_Proteobacteria	c_Betaproteobacteria	o_Burkholderiales	f_Sutterellaceae	g_Sutterella	s_Sutterella_stercoricanis
ASV_1074	k_Bacteria	p_Firmicutes	c_Clostridia	o_Clostridiales	f_Eubacteriaceae	g_Eubacterium	s_Eubacterium_desmolans
ASV_1120	k_Bacteria	p_Firmicutes	c_Clostridia	o_Clostridiales	f_Unassigned	g_Unassigned	s_Unassigned
ASV_1008	k_Bacteria	p_Proteobacteria	c_Betaproteobacteria	o_Burkholderiales	f_Sutterellaceae	g_Sutterella	s_Sutterella_parvirubra
ASV_1075	k_Bacteria	p_Bacteroidetes	c_Bacteroidia	o_Bacteroidales	f_Prevotellaceae	g_Prevotella	s_Prevotella_copri
ASV_1077	k_Bacteria	p_Firmicutes	c_Clostridia	o_Clostridiales	f_Eubacteriaceae	g_Eubacterium	s_Eubacterium_desmolans
ASV_1121	k_Bacteria	p_Firmicutes	c_Clostridia	o_Clostridiales	f_Unassigned	g_Unassigned	s_Unassigned
ASV_1130	k_Bacteria	p_Firmicutes	c_Clostridia	o_Clostridiales	f_Lachnospiraceae	g_Lachnospiracea_incertae_sedis	s_Eubacterium_eligens
ASV_1148	k_Bacteria	p_Firmicutes	c_Clostridia	o_Clostridiales	f_Ruminococcaceae	g_Flavonifractor	s_Flavonifractor_plautii
ASV_1698	k_Bacteria	p_Firmicutes	c_Clostridia	o_Clostridiales	f_Lachnospiraceae	g_Ruminococcus2	s_Ruminococcus_torques
ASV_1038	k_Bacteria	p_Bacteroidetes	c_Bacteroidia	o_Bacteroidales	f_Prevotellaceae	g_Prevotella	s_Prevotella_copri
ASV_1046	k_Bacteria	p_Proteobacteria	c_Deltaproteobacteria	o_Desulfovibrionales	f_Desulfovibrionaceae	g_Desulfovibrio	s_Desulfovibrio_legallii
ASV_1068	k_Bacteria	p_Firmicutes	c_Clostridia	o_Clostridiales	f_Unassigned	g_Unassigned	s_Unassigned
ASV_1097	k_Bacteria	p_Firmicutes	c_Clostridia	o_Clostridiales	f_Unassigned	g_Unassigned	s_Unassigned
ASV_1020	k_Bacteria	p_Firmicutes	c_Negativicutes	o_Selenomonadales	f_Veillonellaceae	g_Negativicoccus	s_Negativicoccus_succinicivorans
ASV_1087	k_Bacteria	p_Firmicutes	c_Clostridia	o_Clostridiales	f_Unassigned	g_Unassigned	s_Unassigned
ASV_1760	k_Bacteria	p_Firmicutes	c_Clostridia	o_Clostridiales	f_Lachnospiraceae	g_Unassigned	s_Unassigned
ASV_1012	k_Bacteria	p_Proteobacteria	c_Betaproteobacteria	o_Neisseriales	f_Neisseriaceae	g_Eikenella	s_Eikenella_corrodens
ASV_1039	k_Bacteria	p_Firmicutes	c_Unassigned	o_Unassigned	f_Unassigned	g_Unassigned	s_Unassigned
ASV_1239	k_Bacteria	p_Firmicutes	c_Clostridia	o_Clostridiales	f_Lachnospiraceae	g_Clostridium_XlVa	s_Clostridium_aldenense
ASV_1029	k_Bacteria	p_Firmicutes	c_Clostridia	o_Clostridiales	f_Unassigned	g_Unassigned	s_Unassigned
ASV_1034	k_Bacteria	p_Tenericutes	c_Mollicutes	o_Unassigned	f_Unassigned	g_Unassigned	s_Unassigned
ASV_1043	k_Bacteria	p_Firmicutes	c_Clostridia	o_Clostridiales	f_Lachnospiraceae	g_Moryella	s_Moryella_indoligenes
ASV_1049	k_Bacteria	p_Actinobacteria	c_Actinobacteria	o_Actinomycetales	f_Actinomycetaceae	g_Actinomyces	s_Actinomyces_radingae
ASV_1240	k_Bacteria	p_Firmicutes	c_Clostridia	o_Clostridiales	f_Lachnospiraceae	g_Unassigned	s_Unassigned
ASV_1016	k_Bacteria	p_Firmicutes	c_Clostridia	o_Clostridiales	f_Lachnospiraceae	g_Moryella	s_Moryella_indoligenes
ASV_1055	k_Bacteria	p_Fusobacteria	c_Fusobacteriia	o_Fusobacteriales	f_Fusobacteriaceae	g_Fusobacterium	s_Unassigned
ASV_1088	k_Bacteria	p_Actinobacteria	c_Actinobacteria	o_Coriobacteriales	f_Coriobacteriaceae	g_Slackia	s_Slackia_piriformis
ASV_1089	k_Bacteria	p_Firmicutes	c_Clostridia	o_Clostridiales	f_Eubacteriaceae	g_Eubacterium	s_Eubacterium_desmolans
ASV_1099	k_Bacteria	p_Firmicutes	c_Negativicutes	o_Selenomonadales	f_Veillonellaceae	g_Megasphaera	s_Unassigned
ASV_1127	k_Bacteria	p_Bacteroidetes	c_Bacteroidia	o_Bacteroidales	f_Porphyromonadaceae	g_Parabacteroides	s_Parabacteroides_distasonis
ASV_1205	k_Bacteria	p_Firmicutes	c_Clostridia	o_Clostridiales	f_Lachnospiraceae	g_Unassigned	s_Unassigned
ASV_1212	k_Bacteria	p_Firmicutes	c_Clostridia	o_Clostridiales	f_Clostridiales_Incertae_Sedis_XI	g_Anaerococcus	s_Anaerococcus_octavius
ASV_1706	k_Bacteria	p_Proteobacteria	c_Gammaproteobacteria	o_Enterobacteriales	f_Enterobacteriaceae	g_Unassigned	s_Unassigned
ASV_1078	k_Bacteria	p_Firmicutes	c_Clostridia	o_Clostridiales	f_Ruminococcaceae	g_Unassigned	s_Unassigned
ASV_1090	k_Bacteria	p_Firmicutes	c_Clostridia	o_Clostridiales	f_Unassigned	g_Unassigned	s_Unassigned
ASV_1182	k_Bacteria	p_Bacteroidetes	c_Bacteroidia	o_Bacteroidales	f_Prevotellaceae	g_Prevotella	s_Prevotella_bergensis
ASV_1369	k_Bacteria	p_Bacteroidetes	c_Bacteroidia	o_Bacteroidales	f_Prevotellaceae	g_Prevotella	s_Prevotella_copri
ASV_1059	k_Bacteria	p_Proteobacteria	c_Betaproteobacteria	o_Burkholderiales	f_Unassigned	g_Unassigned	s_Unassigned
ASV_1082	k_Bacteria	p_Firmicutes	c_Clostridia	o_Clostridiales	f_Peptococcaceae_1	g_Peptococcus	s_Peptococcus_niger
ASV_1101	k_Bacteria	p_Firmicutes	c_Clostridia	o_Clostridiales	f_Lachnospiraceae	g_Clostridium_XlVb	s_Clostridium_colinum
ASV_1114	k_Bacteria	p_Tenericutes	c_Mollicutes	o_Mycoplasmatales	f_Mycoplasmataceae	g_Ureaplasma	s_Ureaplasma_urealyticum
ASV_1174	k_Bacteria	p_Actinobacteria	c_Actinobacteria	o_Actinomycetales	f_Actinomycetaceae	g_Actinomyces	s_Actinomyces_odontolyticus
ASV_1218	k_Bacteria	p_Actinobacteria	c_Actinobacteria	o_Bifidobacteriales	f_Bifidobacteriaceae	g_Bifidobacterium	s_Bifidobacterium_animalis_subsp._lactis
ASV_1063	k_Bacteria	p_Proteobacteria	c_Gammaproteobacteria	o_Pseudomonadales	f_Moraxellaceae	g_Acinetobacter	s_Acinetobacter_lwoffii
ASV_1129	k_Bacteria	p_Fusobacteria	c_Fusobacteriia	o_Fusobacteriales	f_Fusobacteriaceae	g_Fusobacterium	s_Unassigned
ASV_1151	k_Bacteria	p_Bacteroidetes	c_Bacteroidia	o_Bacteroidales	f_Porphyromonadaceae	g_Parabacteroides	s_Parabacteroides_johnsonii
ASV_1179	k_Bacteria	p_Firmicutes	c_Clostridia	o_Clostridiales	f_Lachnospiraceae	g_Unassigned	s_Unassigned
ASV_1352	k_Bacteria	p_Firmicutes	c_Clostridia	o_Clostridiales	f_Lachnospiraceae	g_Unassigned	s_Unassigned
ASV_1663	k_Bacteria	p_Bacteroidetes	c_Bacteroidia	o_Bacteroidales	f_Prevotellaceae	g_Prevotella	s_Prevotella_copri
ASV_1085	k_Bacteria	p_Bacteroidetes	c_Bacteroidia	o_Bacteroidales	f_Porphyromonadaceae	g_Porphyromonas	s_Porphyromonas_endodontalis
ASV_1141	k_Bacteria	p_Firmicutes	c_Negativicutes	o_Selenomonadales	f_Veillonellaceae	g_Dialister	s_Dialister_succinatiphilus
ASV_1160	k_Bacteria	p_Firmicutes	c_Negativicutes	o_Selenomonadales	f_Acidaminococcaceae	g_Acidaminococcus	s_Acidaminococcus_fermentans
ASV_1235	k_Bacteria	p_Firmicutes	c_Bacilli	o_Lactobacillales	f_Leuconostocaceae	g_Leuconostoc	s_Leuconostoc_holzapfelii
ASV_1263	k_Bacteria	p_Bacteroidetes	c_Bacteroidia	o_Bacteroidales	f_Prevotellaceae	g_Prevotella	s_Prevotella_stercorea
ASV_1269	k_Bacteria	p_Firmicutes	c_Clostridia	o_Clostridiales	f_Unassigned	g_Unassigned	s_Unassigned
ASV_1298	k_Bacteria	p_Proteobacteria	c_Gammaproteobacteria	o_Enterobacteriales	f_Enterobacteriaceae	g_Unassigned	s_Unassigned
ASV_1106	k_Bacteria	p_Firmicutes	c_Clostridia	o_Clostridiales	f_Peptococcaceae_1	g_Peptococcus	s_Peptococcus_niger
ASV_1119	k_Bacteria	p_Bacteroidetes	c_Bacteroidia	o_Bacteroidales	f_Bacteroidaceae	g_Bacteroides	s_Bacteroides_nordii
ASV_1133	k_Bacteria	p_Firmicutes	c_Clostridia	o_Clostridiales	f_Unassigned	g_Unassigned	s_Unassigned
ASV_1162	k_Bacteria	p_Proteobacteria	c_Gammaproteobacteria	o_Enterobacteriales	f_Enterobacteriaceae	g_Raoultella	s_Unassigned
ASV_1047	k_Bacteria	p_Bacteroidetes	c_Bacteroidia	o_Bacteroidales	f_Prevotellaceae	g_Prevotella	s_Unassigned
ASV_1117	k_Bacteria	p_Firmicutes	c_Clostridia	o_Clostridiales	f_Ruminococcaceae	g_Unassigned	s_Unassigned
ASV_1231	k_Bacteria	p_Firmicutes	c_Bacilli	o_Lactobacillales	f_Aerococcaceae	g_Facklamia	s_Facklamia_languida
ASV_1251	k_Bacteria	p_Proteobacteria	c_Gammaproteobacteria	o_Enterobacteriales	f_Enterobacteriaceae	g_Citrobacter	s_Citrobacter_murliniae
ASV_1091	k_Bacteria	p_Bacteroidetes	c_Bacteroidia	o_Bacteroidales	f_Rikenellaceae	g_Alistipes	s_Alistipes_indistinctus
ASV_1094	k_Bacteria	p_Firmicutes	c_Clostridia	o_Clostridiales	f_Peptococcaceae_1	g_Peptococcus	s_Peptococcus_niger
ASV_1098	k_Bacteria	p_Firmicutes	c_Clostridia	o_Clostridiales	f_Unassigned	g_Unassigned	s_Unassigned
ASV_1227	k_Bacteria	p_Firmicutes	c_Negativicutes	o_Selenomonadales	f_Veillonellaceae	g_Negativicoccus	s_Negativicoccus_succinicivorans
ASV_1072	k_Bacteria	p_Firmicutes	c_Clostridia	o_Clostridiales	f_Lachnospiraceae	g_Clostridium_XlVa	s_Clostridium_glycyrrhizinilyticum
ASV_1147	k_Bacteria	p_Bacteroidetes	c_Bacteroidia	o_Bacteroidales	f_Bacteroidaceae	g_Bacteroides	s_Unassigned
ASV_1033	k_Bacteria	p_Proteobacteria	c_Betaproteobacteria	o_Burkholderiales	f_Burkholderiaceae	g_Ralstonia	s_Ralstonia_pickettii
ASV_1076	k_Bacteria	p_Actinobacteria	c_Actinobacteria	o_Coriobacteriales	f_Coriobacteriaceae	g_Unassigned	s_Unassigned
ASV_1109	k_Bacteria	p_Firmicutes	c_Clostridia	o_Clostridiales	f_Ruminococcaceae	g_Intestinimonas	s_Intestinimonas_butyriciproducens
ASV_1110	k_Bacteria	p_Proteobacteria	c_Betaproteobacteria	o_Burkholderiales	f_Unassigned	g_Unassigned	s_Unassigned
ASV_1168	k_Bacteria	p_Bacteroidetes	c_Bacteroidia	o_Bacteroidales	f_Bacteroidaceae	g_Bacteroides	s_Bacteroides_massiliensis
ASV_1521	k_Bacteria	p_Actinobacteria	c_Actinobacteria	o_Actinomycetales	f_Corynebacteriaceae	g_Corynebacterium	s_Unassigned
ASV_1054	k_Bacteria	p_Firmicutes	c_Clostridia	o_Clostridiales	f_Unassigned	g_Unassigned	s_Unassigned
ASV_1155	k_Bacteria	p_Fusobacteria	c_Fusobacteriia	o_Fusobacteriales	f_Fusobacteriaceae	g_Fusobacterium	s_Fusobacterium_nucleatum_subsp._animalis
ASV_1172	k_Bacteria	p_Actinobacteria	c_Actinobacteria	o_Coriobacteriales	f_Coriobacteriaceae	g_Senegalimassilia	s_Senegalimassilia_anaerobia
ASV_1190	k_Bacteria	p_Bacteroidetes	c_Bacteroidia	o_Bacteroidales	f_Porphyromonadaceae	g_Butyricimonas	s_Unassigned
ASV_1686	k_Bacteria	p_Proteobacteria	c_Gammaproteobacteria	o_Enterobacteriales	f_Enterobacteriaceae	g_Proteus	s_Unassigned
ASV_1095	k_Bacteria	p_Bacteroidetes	c_Bacteroidia	o_Bacteroidales	f_Rikenellaceae	g_Alistipes	s_Alistipes_shahii
ASV_1267	k_Bacteria	p_Bacteroidetes	c_Unassigned	o_Unassigned	f_Unassigned	g_Unassigned	s_Unassigned
ASV_1273	k_Bacteria	p_Firmicutes	c_Clostridia	o_Clostridiales	f_Lachnospiraceae	g_Unassigned	s_Unassigned
ASV_1131	k_Bacteria	p_Actinobacteria	c_Actinobacteria	o_Coriobacteriales	f_Coriobacteriaceae	g_Olsenella	s_Olsenella_scatoligenes
ASV_1142	k_Bacteria	p_Firmicutes	c_Negativicutes	o_Selenomonadales	f_Veillonellaceae	g_Dialister	s_Dialister_succinatiphilus
ASV_1153	k_Bacteria	p_Bacteroidetes	c_Bacteroidia	o_Bacteroidales	f_Porphyromonadaceae	g_Barnesiella	s_Barnesiella_intestinihominis
ASV_1186	k_Bacteria	p_Firmicutes	c_Clostridia	o_Clostridiales	f_Ruminococcaceae	g_Unassigned	s_Unassigned
ASV_1704	k_Bacteria	p_Bacteroidetes	c_Bacteroidia	o_Bacteroidales	f_Prevotellaceae	g_Prevotella	s_Unassigned
ASV_1806	k_Bacteria	p_Proteobacteria	c_Gammaproteobacteria	o_Enterobacteriales	f_Enterobacteriaceae	g_Pluralibacter	s_Unassigned
ASV_1111	k_Bacteria	p_Firmicutes	c_Clostridia	o_Clostridiales	f_Ruminococcaceae	g_Unassigned	s_Unassigned
ASV_1143	k_Bacteria	p_Proteobacteria	c_Gammaproteobacteria	o_Enterobacteriales	f_Enterobacteriaceae	g_Raoultella	s_Unassigned
ASV_1257	k_Bacteria	p_Firmicutes	c_Clostridia	o_Clostridiales	f_Lachnospiraceae	g_Unassigned	s_Unassigned
ASV_1304	k_Bacteria	p_Firmicutes	c_Clostridia	o_Clostridiales	f_Clostridiaceae_1	g_Clostridium_sensu_stricto	s_Clostridium_tertium
ASV_1454	k_Bacteria	p_Actinobacteria	c_Actinobacteria	o_Actinomycetales	f_Actinomycetaceae	g_Actinomyces	s_Actinomyces_odontolyticus
ASV_1701	k_Bacteria	p_Firmicutes	c_Negativicutes	o_Selenomonadales	f_Veillonellaceae	g_Allisonella	s_Allisonella_histaminiformans
ASV_1115	k_Bacteria	p_Synergistetes	c_Synergistia	o_Synergistales	f_Synergistaceae	g_Pyramidobacter	s_Pyramidobacter_piscolens
ASV_1080	k_Bacteria	p_Firmicutes	c_Negativicutes	o_Selenomonadales	f_Veillonellaceae	g_Negativicoccus	s_Negativicoccus_succinicivorans
ASV_1152	k_Bacteria	p_Firmicutes	c_Clostridia	o_Clostridiales	f_Ruminococcaceae	g_Unassigned	s_Unassigned
ASV_1159	k_Bacteria	p_Bacteroidetes	c_Bacteroidia	o_Bacteroidales	f_Porphyromonadaceae	g_Parabacteroides	s_Parabacteroides_distasonis
ASV_1249	k_Bacteria	p_Firmicutes	c_Negativicutes	o_Selenomonadales	f_Veillonellaceae	g_Megasphaera	s_Megasphaera_micronuciformis
ASV_1301	k_Bacteria	p_Firmicutes	c_Clostridia	o_Clostridiales	f_Ruminococcaceae	g_Unassigned	s_Unassigned
ASV_1145	k_Bacteria	p_Firmicutes	c_Negativicutes	o_Selenomonadales	f_Veillonellaceae	g_Megasphaera	s_Megasphaera_indica
ASV_1165	k_Bacteria	p_Firmicutes	c_Clostridia	o_Clostridiales	f_Lachnospiraceae	g_Clostridium_XlVb	s_Clostridium_lactatifermentans
ASV_1167	k_Bacteria	p_Bacteroidetes	c_Bacteroidia	o_Bacteroidales	f_Porphyromonadaceae	g_Unassigned	s_Unassigned
ASV_1170	k_Bacteria	p_Proteobacteria	c_Betaproteobacteria	o_Unassigned	f_Unassigned	g_Unassigned	s_Unassigned
ASV_1173	k_Bacteria	p_Bacteroidetes	c_Bacteroidia	o_Bacteroidales	f_Prevotellaceae	g_Prevotella	s_Prevotella_copri
ASV_1184	k_Bacteria	p_Firmicutes	c_Negativicutes	o_Selenomonadales	f_Veillonellaceae	g_Dialister	s_Dialister_propionicifaciens
ASV_1281	k_Bacteria	p_Firmicutes	c_Negativicutes	o_Selenomonadales	f_Veillonellaceae	g_Megasphaera	s_Megasphaera_micronuciformis
ASV_1286	k_Bacteria	p_Actinobacteria	c_Actinobacteria	o_Coriobacteriales	f_Coriobacteriaceae	g_Atopobium	s_Unassigned
ASV_1128	k_Bacteria	p_Bacteroidetes	c_Bacteroidia	o_Bacteroidales	f_Bacteroidaceae	g_Bacteroides	s_Unassigned
ASV_1211	k_Bacteria	p_Firmicutes	c_Clostridia	o_Clostridiales	f_Unassigned	g_Unassigned	s_Unassigned
ASV_1256	k_Bacteria	p_Firmicutes	c_Clostridia	o_Clostridiales	f_Lachnospiraceae	g_Unassigned	s_Unassigned
ASV_1312	k_Bacteria	p_Bacteroidetes	c_Bacteroidia	o_Bacteroidales	f_Bacteroidaceae	g_Bacteroides	s_Bacteroides_salyersiae
ASV_1112	k_Bacteria	p_Proteobacteria	c_Betaproteobacteria	o_Burkholderiales	f_Sutterellaceae	g_Sutterella	s_Sutterella_stercoricanis
ASV_1116	k_Bacteria	p_Bacteroidetes	c_Bacteroidia	o_Bacteroidales	f_Porphyromonadaceae	g_Parabacteroides	s_Parabacteroides_distasonis
ASV_1192	k_Bacteria	p_Firmicutes	c_Clostridia	o_Clostridiales	f_Ruminococcaceae	g_Ruminococcus	s_Ruminococcus_callidus
ASV_1285	k_Bacteria	p_Proteobacteria	c_Betaproteobacteria	o_Burkholderiales	f_Comamonadaceae	g_Comamonas	s_Comamonas_kerstersii
ASV_1333	k_Bacteria	p_Bacteroidetes	c_Bacteroidia	o_Bacteroidales	f_Rikenellaceae	g_Alistipes	s_Unassigned
ASV_1138	k_Bacteria	p_Bacteroidetes	c_Bacteroidia	o_Bacteroidales	f_Prevotellaceae	g_Prevotella	s_Prevotella_copri
ASV_1166	k_Bacteria	p_Firmicutes	c_Clostridia	o_Clostridiales	f_Ruminococcaceae	g_Unassigned	s_Unassigned
ASV_1202	k_Bacteria	p_Actinobacteria	c_Actinobacteria	o_Actinomycetales	f_Corynebacteriaceae	g_Corynebacterium	s_Corynebacterium_appendicis
ASV_1328	k_Bacteria	p_Firmicutes	c_Negativicutes	o_Selenomonadales	f_Veillonellaceae	g_Megasphaera	s_Unassigned
ASV_1728	k_Bacteria	p_Proteobacteria	c_Gammaproteobacteria	o_Enterobacteriales	f_Enterobacteriaceae	g_Escherichia/Shigella	s_Unassigned
ASV_1158	k_Bacteria	p_Actinobacteria	c_Actinobacteria	o_Coriobacteriales	f_Coriobacteriaceae	g_Asaccharobacter	s_Asaccharobacter_celatus
ASV_1169	k_Bacteria	p_Actinobacteria	c_Actinobacteria	o_Actinomycetales	f_Propionibacteriaceae	g_Propionibacterium	s_Propionibacterium_acnes
ASV_1196	k_Bacteria	p_Firmicutes	c_Bacilli	o_Bacillales	f_Bacillales_Incertae_Sedis_XI	g_Gemella	s_Gemella_morbillorum
ASV_1236	k_Bacteria	p_Bacteroidetes	c_Bacteroidia	o_Bacteroidales	f_Prevotellaceae	g_Prevotella	s_Prevotella_copri
ASV_1295	k_Bacteria	p_Firmicutes	c_Bacilli	o_Lactobacillales	f_Lactobacillaceae	g_Lactobacillus	s_Unassigned
ASV_1345	k_Bacteria	p_Bacteroidetes	c_Bacteroidia	o_Bacteroidales	f_Bacteroidaceae	g_Bacteroides	s_Bacteroides_ovatus
ASV_1250	k_Bacteria	p_Candidatus_Saccharibacteria	c_Unassigned	o_Unassigned	f_Unassigned	g_Saccharibacteria_genera_incertae_sedis	s_Unassigned
ASV_1313	k_Bacteria	p_Firmicutes	c_Unassigned	o_Unassigned	f_Unassigned	g_Unassigned	s_Unassigned
ASV_1144	k_Bacteria	p_Firmicutes	c_Clostridia	o_Clostridiales	f_Clostridiales_Incertae_Sedis_XI	g_Helcococcus	s_Helcococcus_sueciensis
ASV_1171	k_Bacteria	p_Firmicutes	c_Clostridia	o_Clostridiales	f_Ruminococcaceae	g_Fastidiosipila	s_Fastidiosipila_sanguinis
ASV_1177	k_Bacteria	p_Firmicutes	c_Clostridia	o_Clostridiales	f_Eubacteriaceae	g_Eubacterium	s_Eubacterium_desmolans
ASV_1183	k_Bacteria	p_Firmicutes	c_Clostridia	o_Clostridiales	f_Unassigned	g_Unassigned	s_Unassigned
ASV_1254	k_Bacteria	p_Firmicutes	c_Clostridia	o_Clostridiales	f_Clostridiales_Incertae_Sedis_XI	g_Unassigned	s_Unassigned
ASV_1407	k_Bacteria	p_Firmicutes	c_Clostridia	o_Clostridiales	f_Ruminococcaceae	g_Unassigned	s_Unassigned
ASV_1124	k_Bacteria	p_Actinobacteria	c_Actinobacteria	o_Actinomycetales	f_Actinomycetaceae	g_Actinomyces	s_Unassigned
ASV_1187	k_Bacteria	p_Bacteroidetes	c_Bacteroidia	o_Bacteroidales	f_Porphyromonadaceae	g_Porphyromonas	s_Porphyromonas_bennonis
ASV_1188	k_Bacteria	p_Bacteroidetes	c_Bacteroidia	o_Bacteroidales	f_Prevotellaceae	g_Prevotella	s_Prevotella_melaninogenica
ASV_1198	k_Bacteria	p_Proteobacteria	c_Gammaproteobacteria	o_Enterobacteriales	f_Enterobacteriaceae	g_Unassigned	s_Unassigned
ASV_1221	k_Bacteria	p_Actinobacteria	c_Actinobacteria	o_Actinomycetales	f_Propionibacteriaceae	g_Propionibacterium	s_Propionibacterium_granulosum
ASV_1242	k_Bacteria	p_Firmicutes	c_Clostridia	o_Clostridiales	f_Ruminococcaceae	g_Unassigned	s_Unassigned
ASV_1293	k_Bacteria	p_Bacteroidetes	c_Bacteroidia	o_Bacteroidales	f_Prevotellaceae	g_Paraprevotella	s_Paraprevotella_xylaniphila
ASV_1134	k_Bacteria	p_Fusobacteria	c_Fusobacteriia	o_Fusobacteriales	f_Leptotrichiaceae	g_Sneathia	s_Sneathia_sanguinegens
ASV_1156	k_Bacteria	p_Bacteroidetes	c_Bacteroidia	o_Bacteroidales	f_Porphyromonadaceae	g_Porphyromonas	s_Porphyromonas_endodontalis
ASV_1215	k_Bacteria	p_Firmicutes	c_Clostridia	o_Clostridiales	f_Ruminococcaceae	g_Oscillibacter	s_Oscillibacter_ruminantium
ASV_1247	k_Bacteria	p_Firmicutes	c_Clostridia	o_Clostridiales	f_Ruminococcaceae	g_Butyricicoccus	s_Butyricicoccus_pullicaecorum
ASV_1288	k_Bacteria	p_Firmicutes	c_Clostridia	o_Clostridiales	f_Lachnospiraceae	g_Unassigned	s_Unassigned
ASV_1299	k_Bacteria	p_Firmicutes	c_Negativicutes	o_Selenomonadales	f_Veillonellaceae	g_Dialister	s_Dialister_succinatiphilus
ASV_1302	k_Bacteria	p_Bacteroidetes	c_Bacteroidia	o_Bacteroidales	f_Prevotellaceae	g_Prevotella	s_Prevotella_copri
ASV_1400	k_Bacteria	p_Firmicutes	c_Clostridia	o_Clostridiales	f_Lachnospiraceae	g_Clostridium_XlVa	s_Clostridium_hylemonae
ASV_1291	k_Bacteria	p_Firmicutes	c_Clostridia	o_Clostridiales	f_Unassigned	g_Unassigned	s_Unassigned
ASV_1354	k_Bacteria	p_Bacteroidetes	c_Bacteroidia	o_Bacteroidales	f_Porphyromonadaceae	g_Coprobacter	s_Coprobacter_fastidiosus
ASV_1462	k_Bacteria	p_Firmicutes	c_Clostridia	o_Clostridiales	f_Lachnospiraceae	g_Unassigned	s_Unassigned
ASV_1505	k_Bacteria	p_Bacteroidetes	c_Bacteroidia	o_Bacteroidales	f_Prevotellaceae	g_Prevotella	s_Prevotella_stercorea
ASV_1531	k_Bacteria	p_Bacteroidetes	c_Bacteroidia	o_Bacteroidales	f_Bacteroidaceae	g_Bacteroides	s_Unassigned
ASV_1729	k_Bacteria	p_Actinobacteria	c_Actinobacteria	o_Actinomycetales	f_Actinomycetaceae	g_Actinomyces	s_Actinomyces_naeslundii
ASV_1817	k_Bacteria	p_Proteobacteria	c_Gammaproteobacteria	o_Pseudomonadales	f_Moraxellaceae	g_Acinetobacter	s_Acinetobacter_johnsonii
ASV_1132	k_Bacteria	p_Bacteroidetes	c_Bacteroidia	o_Bacteroidales	f_Porphyromonadaceae	g_Porphyromonas	s_Porphyromonas_asaccharolytica
ASV_1201	k_Bacteria	p_Firmicutes	c_Negativicutes	o_Selenomonadales	f_Veillonellaceae	g_Dialister	s_Dialister_micraerophilus
ASV_1322	k_Bacteria	p_Firmicutes	c_Bacilli	o_Lactobacillales	f_Leuconostocaceae	g_Leuconostoc	s_Leuconostoc_lactis
ASV_1502	k_Bacteria	p_Actinobacteria	c_Actinobacteria	o_Actinomycetales	f_Corynebacteriaceae	g_Corynebacterium	s_Unassigned
ASV_1199	k_Bacteria	p_Bacteroidetes	c_Bacteroidia	o_Bacteroidales	f_Porphyromonadaceae	g_Barnesiella	s_Barnesiella_intestinihominis
ASV_1217	k_Bacteria	p_Firmicutes	c_Clostridia	o_Clostridiales	f_Ruminococcaceae	g_Unassigned	s_Unassigned
ASV_1228	k_Bacteria	p_Firmicutes	c_Clostridia	o_Clostridiales	f_Ruminococcaceae	g_Unassigned	s_Unassigned
ASV_1320	k_Bacteria	p_Bacteroidetes	c_Bacteroidia	o_Bacteroidales	f_Prevotellaceae	g_Prevotella	s_Unassigned
ASV_1468	k_Bacteria	p_Bacteroidetes	c_Bacteroidia	o_Bacteroidales	f_Prevotellaceae	g_Prevotella	s_Unassigned
ASV_1620	k_Bacteria	p_Actinobacteria	c_Actinobacteria	o_Actinomycetales	f_Actinomycetaceae	g_Actinomyces	s_Unassigned
ASV_1213	k_Bacteria	p_Actinobacteria	c_Actinobacteria	o_Coriobacteriales	f_Coriobacteriaceae	g_Atopobium	s_Atopobium_vaginae
ASV_1219	k_Bacteria	p_Actinobacteria	c_Actinobacteria	o_Actinomycetales	f_Actinomycetaceae	g_Actinomyces	s_Actinomyces_odontolyticus
ASV_1262	k_Bacteria	p_Firmicutes	c_Clostridia	o_Clostridiales	f_Unassigned	g_Unassigned	s_Unassigned
ASV_1702	k_Bacteria	p_Bacteroidetes	c_Bacteroidia	o_Bacteroidales	f_Prevotellaceae	g_Prevotella	s_Unassigned
ASV_1208	k_Bacteria	p_Firmicutes	c_Clostridia	o_Clostridiales	f_Clostridiales_Incertae_Sedis_XI	g_Anaerococcus	s_Anaerococcus_vaginalis
ASV_1238	k_Bacteria	p_Firmicutes	c_Clostridia	o_Clostridiales	f_Ruminococcaceae	g_Ruminococcus	s_Ruminococcus_bromii
ASV_1294	k_Bacteria	p_Firmicutes	c_Clostridia	o_Clostridiales	f_Unassigned	g_Unassigned	s_Unassigned
ASV_1305	k_Bacteria	p_Firmicutes	c_Clostridia	o_Clostridiales	f_Lachnospiraceae	g_Clostridium_XlVb	s_Clostridium_lactatifermentans
ASV_1334	k_Bacteria	p_Proteobacteria	c_Gammaproteobacteria	o_Enterobacteriales	f_Enterobacteriaceae	g_Unassigned	s_Unassigned
ASV_1355	k_Bacteria	p_Firmicutes	c_Clostridia	o_Clostridiales	f_Ruminococcaceae	g_Unassigned	s_Unassigned
ASV_1710	k_Bacteria	p_Bacteroidetes	c_Bacteroidia	o_Bacteroidales	f_Bacteroidaceae	g_Bacteroides	s_Bacteroides_oleiciplenus
ASV_1204	k_Bacteria	p_Firmicutes	c_Clostridia	o_Clostridiales	f_Ruminococcaceae	g_Clostridium_IV	s_Clostridium_sporosphaeroides
ASV_1206	k_Bacteria	p_Bacteroidetes	c_Bacteroidia	o_Bacteroidales	f_Porphyromonadaceae	g_Barnesiella	s_Barnesiella_intestinihominis
ASV_1222	k_Bacteria	p_Bacteroidetes	c_Bacteroidia	o_Bacteroidales	f_Porphyromonadaceae	g_Butyricimonas	s_Unassigned
ASV_1230	k_Bacteria	p_Proteobacteria	c_Deltaproteobacteria	o_Desulfovibrionales	f_Desulfovibrionaceae	g_Bilophila	s_Bilophila_wadsworthia
ASV_1330	k_Bacteria	p_Firmicutes	c_Clostridia	o_Clostridiales	f_Ruminococcaceae	g_Butyricicoccus	s_Butyricicoccus_pullicaecorum
ASV_1364	k_Bacteria	p_Firmicutes	c_Clostridia	o_Clostridiales	f_Clostridiales_Incertae_Sedis_XI	g_Anaerococcus	s_Anaerococcus_prevotii
ASV_1472	k_Bacteria	p_Firmicutes	c_Bacilli	o_Lactobacillales	f_Lactobacillaceae	g_Lactobacillus	s_Lactobacillus_animalis
ASV_1482	k_Bacteria	p_Actinobacteria	c_Actinobacteria	o_Actinomycetales	f_Actinomycetaceae	g_Actinomyces	s_Actinomyces_graevenitzii
ASV_1191	k_Bacteria	p_Firmicutes	c_Clostridia	o_Clostridiales	f_Catabacteriaceae	g_Catabacter	s_Catabacter_hongkongensis
ASV_1253	k_Bacteria	p_Firmicutes	c_Clostridia	o_Clostridiales	f_Unassigned	g_Unassigned	s_Unassigned
ASV_1382	k_Bacteria	p_Bacteroidetes	c_Bacteroidia	o_Bacteroidales	f_Bacteroidaceae	g_Bacteroides	s_Unassigned
ASV_1777	k_Bacteria	p_Bacteroidetes	c_Bacteroidia	o_Bacteroidales	f_Prevotellaceae	g_Alloprevotella	s_Alloprevotella_rava
ASV_1214	k_Bacteria	p_Firmicutes	c_Negativicutes	o_Selenomonadales	f_Veillonellaceae	g_Dialister	s_Dialister_propionicifaciens
ASV_1266	k_Bacteria	p_Firmicutes	c_Negativicutes	o_Selenomonadales	f_Veillonellaceae	g_Veillonella	s_Unassigned
ASV_1284	k_Bacteria	p_Firmicutes	c_Clostridia	o_Clostridiales	f_Clostridiales_Incertae_Sedis_XI	g_Murdochiella	s_Murdochiella_asaccharolytica
ASV_1319	k_Bacteria	p_Actinobacteria	c_Actinobacteria	o_Coriobacteriales	f_Coriobacteriaceae	g_Unassigned	s_Unassigned
ASV_1323	k_Bacteria	p_Firmicutes	c_Unassigned	o_Unassigned	f_Unassigned	g_Unassigned	s_Unassigned
ASV_1338	k_Bacteria	p_Firmicutes	c_Clostridia	o_Clostridiales	f_Unassigned	g_Unassigned	s_Unassigned
ASV_1384	k_Bacteria	p_Firmicutes	c_Clostridia	o_Clostridiales	f_Clostridiales_Incertae_Sedis_XI	g_Anaerococcus	s_Anaerococcus_octavius
ASV_1410	k_Bacteria	p_Firmicutes	c_Unassigned	o_Unassigned	f_Unassigned	g_Unassigned	s_Unassigned
ASV_1421	k_Bacteria	p_Firmicutes	c_Clostridia	o_Clostridiales	f_Ruminococcaceae	g_Unassigned	s_Unassigned
ASV_1608	k_Bacteria	p_Firmicutes	c_Clostridia	o_Clostridiales	f_Lachnospiraceae	g_Clostridium_XlVb	s_Clostridium_lactatifermentans
ASV_1224	k_Bacteria	p_Firmicutes	c_Negativicutes	o_Selenomonadales	f_Veillonellaceae	g_Dialister	s_Dialister_propionicifaciens
ASV_1280	k_Bacteria	p_Firmicutes	c_Clostridia	o_Clostridiales	f_Ruminococcaceae	g_Unassigned	s_Unassigned
ASV_1300	k_Bacteria	p_Actinobacteria	c_Actinobacteria	o_Coriobacteriales	f_Coriobacteriaceae	g_Eggerthella	s_Eggerthella_sinensis
ASV_1342	k_Bacteria	p_Firmicutes	c_Clostridia	o_Clostridiales	f_Clostridiales_Incertae_Sedis_XIII	g_Mogibacterium	s_Unassigned
ASV_1259	k_Bacteria	p_Actinobacteria	c_Actinobacteria	o_Coriobacteriales	f_Coriobacteriaceae	g_Olsenella	s_Unassigned
ASV_1275	k_Bacteria	p_Firmicutes	c_Negativicutes	o_Selenomonadales	f_Veillonellaceae	g_Megasphaera	s_Megasphaera_elsdenii
ASV_1289	k_Bacteria	p_Firmicutes	c_Clostridia	o_Clostridiales	f_Lachnospiraceae	g_Clostridium_XlVa	s_Clostridium_polysaccharolyticum
ASV_1310	k_Bacteria	p_Firmicutes	c_Clostridia	o_Clostridiales	f_Ruminococcaceae	g_Unassigned	s_Unassigned
ASV_1754	k_Bacteria	p_Bacteroidetes	c_Bacteroidia	o_Bacteroidales	f_Prevotellaceae	g_Prevotella	s_Prevotella_copri
ASV_1307	k_Bacteria	p_Bacteroidetes	c_Bacteroidia	o_Bacteroidales	f_Porphyromonadaceae	g_Butyricimonas	s_Unassigned
ASV_1360	k_Bacteria	p_Firmicutes	c_Negativicutes	o_Selenomonadales	f_Acidaminococcaceae	g_Acidaminococcus	s_Acidaminococcus_fermentans
ASV_1415	k_Bacteria	p_Firmicutes	c_Negativicutes	o_Selenomonadales	f_Veillonellaceae	g_Megasphaera	s_Megasphaera_micronuciformis
ASV_1690	k_Bacteria	p_Firmicutes	c_Clostridia	o_Clostridiales	f_Lachnospiraceae	g_Roseburia	s_Unassigned
ASV_1297	k_Bacteria	p_Firmicutes	c_Negativicutes	o_Selenomonadales	f_Veillonellaceae	g_Dialister	s_Dialister_propionicifaciens
ASV_1353	k_Bacteria	p_Proteobacteria	c_Gammaproteobacteria	o_Enterobacteriales	f_Enterobacteriaceae	g_Citrobacter	s_Citrobacter_amalonaticus
ASV_1368	k_Bacteria	p_Firmicutes	c_Clostridia	o_Clostridiales	f_Ruminococcaceae	g_Unassigned	s_Unassigned
ASV_1396	k_Bacteria	p_Firmicutes	c_Erysipelotrichia	o_Erysipelotrichales	f_Erysipelotrichaceae	g_Erysipelotrichaceae_incertae_sedis	s_Eubacterium_tortuosum
ASV_1414	k_Bacteria	p_Firmicutes	c_Clostridia	o_Clostridiales	f_Unassigned	g_Unassigned	s_Unassigned
ASV_1526	k_Bacteria	p_Firmicutes	c_Bacilli	o_Lactobacillales	f_Aerococcaceae	g_Abiotrophia	s_Abiotrophia_defectiva
ASV_1261	k_Bacteria	p_Firmicutes	c_Clostridia	o_Clostridiales	f_Clostridiales_Incertae_Sedis_XIII	g_Mogibacterium	s_Unassigned
ASV_1277	k_Bacteria	p_Firmicutes	c_Erysipelotrichia	o_Erysipelotrichales	f_Erysipelotrichaceae	g_Unassigned	s_Unassigned
ASV_1318	k_Bacteria	p_Firmicutes	c_Bacilli	o_Bacillales	f_Staphylococcaceae	g_Staphylococcus	s_Staphylococcus_pettenkoferi
ASV_1324	k_Bacteria	p_Firmicutes	c_Negativicutes	o_Selenomonadales	f_Veillonellaceae	g_Dialister	s_Dialister_succinatiphilus
ASV_1339	k_Bacteria	p_Bacteroidetes	c_Bacteroidia	o_Bacteroidales	f_Porphyromonadaceae	g_Barnesiella	s_Barnesiella_intestinihominis
ASV_1530	k_Bacteria	p_Firmicutes	c_Clostridia	o_Clostridiales	f_Ruminococcaceae	g_Unassigned	s_Unassigned
ASV_1255	k_Bacteria	p_Bacteroidetes	c_Bacteroidia	o_Bacteroidales	f_Porphyromonadaceae	g_Parabacteroides	s_Parabacteroides_johnsonii
ASV_1260	k_Bacteria	p_Firmicutes	c_Negativicutes	o_Selenomonadales	f_Acidaminococcaceae	g_Phascolarctobacterium	s_Phascolarctobacterium_succinatutens
ASV_1326	k_Bacteria	p_Firmicutes	c_Negativicutes	o_Selenomonadales	f_Veillonellaceae	g_Dialister	s_Dialister_propionicifaciens
ASV_1344	k_Bacteria	p_Proteobacteria	c_Betaproteobacteria	o_Rhodocyclales	f_Rhodocyclaceae	g_Unassigned	s_Unassigned
ASV_1350	k_Bacteria	p_Firmicutes	c_Clostridia	o_Clostridiales	f_Lachnospiraceae	g_Anaerostipes	s_Anaerostipes_rhamnosivorans
ASV_1476	k_Bacteria	p_Firmicutes	c_Negativicutes	o_Selenomonadales	f_Veillonellaceae	g_Dialister	s_Dialister_succinatiphilus
ASV_1781	k_Bacteria	p_Firmicutes	c_Clostridia	o_Clostridiales	f_Ruminococcaceae	g_Unassigned	s_Unassigned
ASV_1258	k_Bacteria	p_Firmicutes	c_Clostridia	o_Clostridiales	f_Clostridiales_Incertae_Sedis_XI	g_Unassigned	s_Unassigned
ASV_1264	k_Bacteria	p_Actinobacteria	c_Actinobacteria	o_Actinomycetales	f_Actinomycetaceae	g_Varibaculum	s_Varibaculum_cambriense
ASV_1290	k_Bacteria	p_Firmicutes	c_Erysipelotrichia	o_Erysipelotrichales	f_Erysipelotrichaceae	g_Erysipelotrichaceae_incertae_sedis	s_Eubacterium_dolichum
ASV_1314	k_Bacteria	p_Firmicutes	c_Clostridia	o_Clostridiales	f_Unassigned	g_Unassigned	s_Unassigned
ASV_1351	k_Bacteria	p_Firmicutes	c_Clostridia	o_Clostridiales	f_Ruminococcaceae	g_Unassigned	s_Unassigned
ASV_1362	k_Bacteria	p_Actinobacteria	c_Actinobacteria	o_Actinomycetales	f_Corynebacteriaceae	g_Corynebacterium	s_Corynebacterium_afermentans_subsp._lipophilum
ASV_1424	k_Bacteria	p_Actinobacteria	c_Actinobacteria	o_Bifidobacteriales	f_Bifidobacteriaceae	g_Gardnerella	s_Gardnerella_vaginalis
ASV_1278	k_Bacteria	p_Firmicutes	c_Bacilli	o_Lactobacillales	f_Carnobacteriaceae	g_Granulicatella	s_Granulicatella_elegans
ASV_1283	k_Bacteria	p_Firmicutes	c_Clostridia	o_Clostridiales	f_Clostridiales_Incertae_Sedis_XI	g_Murdochiella	s_Murdochiella_asaccharolytica
ASV_1306	k_Bacteria	p_Proteobacteria	c_Gammaproteobacteria	o_Pasteurellales	f_Pasteurellaceae	g_Haemophilus	s_Haemophilus_parainfluenzae
ASV_1406	k_Bacteria	p_Firmicutes	c_Clostridia	o_Clostridiales	f_Clostridiales_Incertae_Sedis_XI	g_Ezakiella	s_Ezakiella_peruensis
ASV_1413	k_Bacteria	p_Bacteroidetes	c_Bacteroidia	o_Bacteroidales	f_Prevotellaceae	g_Paraprevotella	s_Paraprevotella_clara
ASV_1461	k_Bacteria	p_Bacteroidetes	c_Bacteroidia	o_Bacteroidales	f_Prevotellaceae	g_Prevotella	s_Prevotella_copri
ASV_1466	k_Bacteria	p_Firmicutes	c_Clostridia	o_Clostridiales	f_Lachnospiraceae	g_Unassigned	s_Unassigned
ASV_1519	k_Bacteria	p_Firmicutes	c_Negativicutes	o_Selenomonadales	f_Veillonellaceae	g_Anaeroglobus	s_Anaeroglobus_geminatus
ASV_1252	k_Bacteria	p_Bacteroidetes	c_Bacteroidia	o_Bacteroidales	f_Porphyromonadaceae	g_Barnesiella	s_Barnesiella_intestinihominis
ASV_1363	k_Bacteria	p_Unassigned	c_Unassigned	o_Unassigned	f_Unassigned	g_Unassigned	s_Unassigned
ASV_1373	k_Bacteria	p_Actinobacteria	c_Actinobacteria	o_Coriobacteriales	f_Coriobacteriaceae	g_Unassigned	s_Unassigned
ASV_1412	k_Bacteria	p_Bacteroidetes	c_Bacteroidia	o_Bacteroidales	f_Bacteroidaceae	g_Bacteroides	s_Unassigned
ASV_1431	k_Bacteria	p_Firmicutes	c_Clostridia	o_Clostridiales	f_Peptococcaceae_1	g_Peptococcus	s_Peptococcus_niger
ASV_1343	k_Bacteria	p_Firmicutes	c_Clostridia	o_Clostridiales	f_Clostridiales_Incertae_Sedis_XI	g_Murdochiella	s_Murdochiella_asaccharolytica
ASV_1374	k_Bacteria	p_Firmicutes	c_Clostridia	o_Clostridiales	f_Lachnospiraceae	g_Unassigned	s_Unassigned
ASV_1376	k_Bacteria	p_Actinobacteria	c_Actinobacteria	o_Actinomycetales	f_Actinomycetaceae	g_Actinomyces	s_Actinomyces_odontolyticus
ASV_1425	k_Bacteria	p_Bacteroidetes	c_Bacteroidia	o_Bacteroidales	f_Prevotellaceae	g_Paraprevotella	s_Paraprevotella_clara
ASV_1327	k_Bacteria	p_Bacteroidetes	c_Bacteroidia	o_Bacteroidales	f_Rikenellaceae	g_Alistipes	s_Unassigned
ASV_1347	k_Bacteria	p_Firmicutes	c_Clostridia	o_Clostridiales	f_Lachnospiraceae	g_Unassigned	s_Unassigned
ASV_1395	k_Bacteria	p_Firmicutes	c_Bacilli	o_Lactobacillales	f_Aerococcaceae	g_Facklamia	s_Facklamia_hominis
ASV_1411	k_Bacteria	p_Firmicutes	c_Clostridia	o_Clostridiales	f_Ruminococcaceae	g_Unassigned	s_Unassigned
ASV_1434	k_Bacteria	p_Firmicutes	c_Clostridia	o_Clostridiales	f_Ruminococcaceae	g_Oscillibacter	s_Oscillibacter_ruminantium
ASV_1469	k_Bacteria	p_Firmicutes	c_Erysipelotrichia	o_Erysipelotrichales	f_Erysipelotrichaceae	g_Holdemania	s_Holdemania_filiformis
ASV_1575	k_Bacteria	p_Firmicutes	c_Clostridia	o_Clostridiales	f_Lachnospiraceae	g_Clostridium_XlVb	s_Clostridium_lactatifermentans
ASV_1631	k_Bacteria	p_Bacteroidetes	c_Bacteroidia	o_Bacteroidales	f_Prevotellaceae	g_Prevotella	s_Prevotella_copri
ASV_1854	k_Bacteria	p_Bacteroidetes	c_Bacteroidia	o_Bacteroidales	f_Prevotellaceae	g_Prevotella	s_Prevotella_copri
ASV_1920	k_Bacteria	p_Actinobacteria	c_Actinobacteria	o_Coriobacteriales	f_Coriobacteriaceae	g_Olsenella	s_Olsenella_profusa
ASV_1271	k_Bacteria	p_Firmicutes	c_Clostridia	o_Clostridiales	f_Unassigned	g_Unassigned	s_Unassigned
ASV_1329	k_Bacteria	p_Unassigned	c_Unassigned	o_Unassigned	f_Unassigned	g_Unassigned	s_Unassigned
ASV_1377	k_Bacteria	p_Firmicutes	c_Clostridia	o_Clostridiales	f_Lachnospiraceae	g_Unassigned	s_Unassigned
ASV_1379	k_Bacteria	p_Bacteroidetes	c_Bacteroidia	o_Bacteroidales	f_Porphyromonadaceae	g_Porphyromonas	s_Porphyromonas_bennonis
ASV_1380	k_Bacteria	p_Firmicutes	c_Bacilli	o_Bacillales	f_Bacillales_Incertae_Sedis_XI	g_Gemella	s_Gemella_asaccharolytica
ASV_1405	k_Bacteria	p_Bacteroidetes	c_Bacteroidia	o_Bacteroidales	f_Prevotellaceae	g_Prevotella	s_Prevotella_copri
ASV_1427	k_Bacteria	p_Firmicutes	c_Clostridia	o_Clostridiales	f_Lachnospiraceae	g_Butyrivibrio	s_Unassigned
ASV_1444	k_Bacteria	p_Firmicutes	c_Clostridia	o_Clostridiales	f_Lachnospiraceae	g_Unassigned	s_Unassigned
ASV_1471	k_Bacteria	p_Firmicutes	c_Clostridia	o_Clostridiales	f_Ruminococcaceae	g_Unassigned	s_Unassigned
ASV_1565	k_Bacteria	p_Firmicutes	c_Clostridia	o_Clostridiales	f_Ruminococcaceae	g_Unassigned	s_Unassigned
ASV_1730	k_Bacteria	p_Actinobacteria	c_Actinobacteria	o_Actinomycetales	f_Actinomycetaceae	g_Actinomyces	s_Actinomyces_odontolyticus
ASV_1378	k_Bacteria	p_Firmicutes	c_Clostridia	o_Clostridiales	f_Ruminococcaceae	g_Unassigned	s_Unassigned
ASV_1420	k_Bacteria	p_Firmicutes	c_Clostridia	o_Clostridiales	f_Unassigned	g_Unassigned	s_Unassigned
ASV_1451	k_Bacteria	p_Firmicutes	c_Clostridia	o_Clostridiales	f_Ruminococcaceae	g_Unassigned	s_Unassigned
ASV_1532	k_Bacteria	p_Bacteroidetes	c_Bacteroidia	o_Bacteroidales	f_Unassigned	g_Unassigned	s_Unassigned
ASV_1672	k_Bacteria	p_Firmicutes	c_Clostridia	o_Clostridiales	f_Ruminococcaceae	g_Clostridium_IV	s_Unassigned
ASV_1918	k_Bacteria	p_Firmicutes	c_Clostridia	o_Clostridiales	f_Ruminococcaceae	g_Fastidiosipila	s_Fastidiosipila_sanguinis
ASV_1356	k_Bacteria	p_Bacteroidetes	c_Bacteroidia	o_Bacteroidales	f_Porphyromonadaceae	g_Porphyromonas	s_Porphyromonas_somerae
ASV_1365	k_Bacteria	p_Firmicutes	c_Clostridia	o_Clostridiales	f_Lachnospiraceae	g_Coprococcus	s_Coprococcus_eutactus
ASV_1367	k_Bacteria	p_Firmicutes	c_Clostridia	o_Clostridiales	f_Ruminococcaceae	g_Ruminococcus	s_Unassigned
ASV_1375	k_Bacteria	p_Bacteroidetes	c_Bacteroidia	o_Bacteroidales	f_Porphyromonadaceae	g_Porphyromonas	s_Porphyromonas_bennonis
ASV_1388	k_Bacteria	p_Firmicutes	c_Clostridia	o_Clostridiales	f_Ruminococcaceae	g_Unassigned	s_Unassigned
ASV_1389	k_Bacteria	p_Bacteroidetes	c_Bacteroidia	o_Bacteroidales	f_Porphyromonadaceae	g_Butyricimonas	s_Butyricimonas_virosa
ASV_1393	k_Bacteria	p_Firmicutes	c_Clostridia	o_Clostridiales	f_Unassigned	g_Unassigned	s_Unassigned
ASV_1399	k_Bacteria	p_Bacteroidetes	c_Bacteroidia	o_Bacteroidales	f_Porphyromonadaceae	g_Unassigned	s_Unassigned
ASV_1408	k_Bacteria	p_Bacteroidetes	c_Bacteroidia	o_Bacteroidales	f_Prevotellaceae	g_Prevotella	s_Prevotella_copri
ASV_1419	k_Bacteria	p_Firmicutes	c_Clostridia	o_Clostridiales	f_Ruminococcaceae	g_Unassigned	s_Unassigned
ASV_1538	k_Bacteria	p_Firmicutes	c_Clostridia	o_Clostridiales	f_Clostridiaceae_1	g_Clostridium_sensu_stricto	s_Unassigned
ASV_1558	k_Bacteria	p_Firmicutes	c_Clostridia	o_Clostridiales	f_Lachnospiraceae	g_Unassigned	s_Unassigned
ASV_1394	k_Bacteria	p_Firmicutes	c_Clostridia	o_Clostridiales	f_Clostridiales_Incertae_Sedis_XI	g_Anaerococcus	s_Unassigned
ASV_1418	k_Bacteria	p_Firmicutes	c_Clostridia	o_Clostridiales	f_Clostridiales_Incertae_Sedis_XI	g_Unassigned	s_Unassigned
ASV_1429	k_Bacteria	p_Proteobacteria	c_Gammaproteobacteria	o_Enterobacteriales	f_Enterobacteriaceae	g_Unassigned	s_Unassigned
ASV_1470	k_Bacteria	p_Bacteroidetes	c_Bacteroidia	o_Bacteroidales	f_Bacteroidaceae	g_Bacteroides	s_Bacteroides_nordii
ASV_1506	k_Bacteria	p_Firmicutes	c_Clostridia	o_Clostridiales	f_Clostridiales_Incertae_Sedis_XI	g_Anaerococcus	s_Anaerococcus_octavius
ASV_1539	k_Bacteria	p_Bacteroidetes	c_Bacteroidia	o_Bacteroidales	f_Prevotellaceae	g_Prevotella	s_Unassigned
ASV_1585	k_Bacteria	p_Firmicutes	c_Bacilli	o_Lactobacillales	f_Enterococcaceae	g_Enterococcus	s_Enterococcus_diestrammenae
ASV_1696	k_Bacteria	p_Firmicutes	c_Clostridia	o_Clostridiales	f_Ruminococcaceae	g_Unassigned	s_Unassigned
ASV_1732	k_Bacteria	p_Firmicutes	c_Clostridia	o_Clostridiales	f_Lachnospiraceae	g_Blautia	s_Unassigned
ASV_1901	k_Bacteria	p_Bacteroidetes	c_Bacteroidia	o_Bacteroidales	f_Porphyromonadaceae	g_Parabacteroides	s_Parabacteroides_gordonii
ASV_1973	k_Bacteria	p_Actinobacteria	c_Actinobacteria	o_Actinomycetales	f_Corynebacteriaceae	g_Corynebacterium	s_Corynebacterium_singulare
ASV_1357	k_Bacteria	p_Proteobacteria	c_Gammaproteobacteria	o_Enterobacteriales	f_Enterobacteriaceae	g_Klebsiella	s_Unassigned
ASV_1430	k_Bacteria	p_Actinobacteria	c_Actinobacteria	o_Coriobacteriales	f_Coriobacteriaceae	g_Unassigned	s_Unassigned
ASV_1524	k_Bacteria	p_Firmicutes	c_Clostridia	o_Clostridiales	f_Ruminococcaceae	g_Unassigned	s_Unassigned
ASV_1551	k_Bacteria	p_Bacteroidetes	c_Bacteroidia	o_Bacteroidales	f_Porphyromonadaceae	g_Parabacteroides	s_Parabacteroides_goldsteinii
ASV_1572	k_Bacteria	p_Firmicutes	c_Clostridia	o_Clostridiales	f_Lachnospiraceae	g_Unassigned	s_Unassigned
ASV_1574	k_Bacteria	p_Firmicutes	c_Clostridia	o_Clostridiales	f_Lachnospiraceae	g_Roseburia	s_Unassigned
ASV_1606	k_Bacteria	p_Bacteroidetes	c_Bacteroidia	o_Bacteroidales	f_Bacteroidaceae	g_Bacteroides	s_Unassigned
ASV_1651	k_Bacteria	p_Firmicutes	c_Clostridia	o_Clostridiales	f_Unassigned	g_Unassigned	s_Unassigned
ASV_1865	k_Bacteria	p_Proteobacteria	c_Gammaproteobacteria	o_Pseudomonadales	f_Moraxellaceae	g_Acinetobacter	s_Acinetobacter_johnsonii
ASV_1358	k_Bacteria	p_Actinobacteria	c_Actinobacteria	o_Coriobacteriales	f_Coriobacteriaceae	g_Atopobium	s_Atopobium_deltae
ASV_1440	k_Bacteria	p_Proteobacteria	c_Gammaproteobacteria	o_Pasteurellales	f_Pasteurellaceae	g_Unassigned	s_Unassigned
ASV_1475	k_Bacteria	p_Firmicutes	c_Bacilli	o_Lactobacillales	f_Lactobacillaceae	g_Lactobacillus	s_Lactobacillus_sakei_subsp._carnosus
ASV_1479	k_Bacteria	p_Proteobacteria	c_Gammaproteobacteria	o_Enterobacteriales	f_Enterobacteriaceae	g_Raoultella	s_Raoultella_planticola
ASV_1556	k_Bacteria	p_Bacteroidetes	c_Bacteroidia	o_Bacteroidales	f_Porphyromonadaceae	g_Butyricimonas	s_Butyricimonas_virosa
ASV_1563	k_Bacteria	p_Firmicutes	c_Clostridia	o_Clostridiales	f_Unassigned	g_Unassigned	s_Unassigned
ASV_1609	k_Bacteria	p_Bacteroidetes	c_Bacteroidia	o_Bacteroidales	f_Porphyromonadaceae	g_Coprobacter	s_Coprobacter_fastidiosus
ASV_1678	k_Bacteria	p_Firmicutes	c_Clostridia	o_Clostridiales	f_Lachnospiraceae	g_Clostridium_XlVa	s_Unassigned
ASV_1819	k_Bacteria	p_Firmicutes	c_Clostridia	o_Clostridiales	f_Unassigned	g_Unassigned	s_Unassigned
ASV_1921	k_Bacteria	p_Actinobacteria	c_Actinobacteria	o_Actinomycetales	f_Actinomycetaceae	g_Actinomyces	s_Actinomyces_odontolyticus
ASV_1371	k_Bacteria	p_Actinobacteria	c_Actinobacteria	o_Actinomycetales	f_Corynebacteriaceae	g_Corynebacterium	s_Unassigned
ASV_1423	k_Bacteria	p_Firmicutes	c_Bacilli	o_Lactobacillales	f_Streptococcaceae	g_Streptococcus	s_Streptococcus_mutans
ASV_1438	k_Bacteria	p_Proteobacteria	c_Gammaproteobacteria	o_Enterobacteriales	f_Enterobacteriaceae	g_Klebsiella	s_Klebsiella_oxytoca
ASV_1439	k_Bacteria	p_Unassigned	c_Unassigned	o_Unassigned	f_Unassigned	g_Unassigned	s_Unassigned
ASV_1591	k_Bacteria	p_Proteobacteria	c_Alphaproteobacteria	o_Rhizobiales	f_Bradyrhizobiaceae	g_Rhodopseudomonas	s_Rhodopseudomonas_thermotolerans
ASV_1635	k_Bacteria	p_Firmicutes	c_Clostridia	o_Clostridiales	f_Unassigned	g_Unassigned	s_Unassigned
ASV_1751	k_Bacteria	p_Bacteroidetes	c_Bacteroidia	o_Bacteroidales	f_Porphyromonadaceae	g_Unassigned	s_Unassigned
ASV_1756	k_Bacteria	p_Bacteroidetes	c_Bacteroidia	o_Bacteroidales	f_Prevotellaceae	g_Prevotella	s_Prevotella_copri
ASV_1824	k_Bacteria	p_Firmicutes	c_Negativicutes	o_Selenomonadales	f_Veillonellaceae	g_Allisonella	s_Allisonella_histaminiformans
ASV_1391	k_Bacteria	p_Bacteroidetes	c_Bacteroidia	o_Bacteroidales	f_Porphyromonadaceae	g_Barnesiella	s_Barnesiella_intestinihominis
ASV_1443	k_Bacteria	p_Firmicutes	c_Clostridia	o_Clostridiales	f_Clostridiaceae_1	g_Clostridium_sensu_stricto	s_Unassigned
ASV_1446	k_Bacteria	p_Candidatus_Saccharibacteria	c_Unassigned	o_Unassigned	f_Unassigned	g_Saccharibacteria_genera_incertae_sedis	s_Unassigned
ASV_1465	k_Bacteria	p_Acidobacteria	c_Acidobacteria_Gp2	o_Unassigned	f_Unassigned	g_Gp2	s_Unassigned
ASV_1467	k_Bacteria	p_Firmicutes	c_Bacilli	o_Lactobacillales	f_Streptococcaceae	g_Streptococcus	s_Streptococcus_sobrinus
ASV_1511	k_Bacteria	p_Synergistetes	c_Synergistia	o_Synergistales	f_Synergistaceae	g_Cloacibacillus	s_Cloacibacillus_evryensis
ASV_1582	k_Bacteria	p_Fusobacteria	c_Fusobacteriia	o_Fusobacteriales	f_Fusobacteriaceae	g_Fusobacterium	s_Fusobacterium_nucleatum_subsp._animalis
ASV_1809	k_Bacteria	p_Firmicutes	c_Clostridia	o_Clostridiales	f_Christensenellaceae	g_Christensenella	s_Christensenella_minuta
ASV_1888	k_Bacteria	p_Firmicutes	c_Clostridia	o_Clostridiales	f_Lachnospiraceae	g_Oribacterium	s_Oribacterium_parvum
ASV_2002	k_Bacteria	p_Actinobacteria	c_Actinobacteria	o_Actinomycetales	f_Actinomycetaceae	g_Actinomyces	s_Unassigned
ASV_1385	k_Bacteria	p_Firmicutes	c_Bacilli	o_Bacillales	f_Staphylococcaceae	g_Staphylococcus	s_Unassigned
ASV_1428	k_Bacteria	p_Actinobacteria	c_Actinobacteria	o_Coriobacteriales	f_Coriobacteriaceae	g_Slackia	s_Slackia_isoflavoniconvertens
ASV_1449	k_Bacteria	p_Actinobacteria	c_Actinobacteria	o_Actinomycetales	f_Micrococcaceae	g_Rothia	s_Rothia_mucilaginosa
ASV_1457	k_Bacteria	p_Firmicutes	c_Clostridia	o_Clostridiales	f_Unassigned	g_Unassigned	s_Unassigned
ASV_1463	k_Bacteria	p_Firmicutes	c_Clostridia	o_Clostridiales	f_Ruminococcaceae	g_Gemmiger	s_Gemmiger_formicilis
ASV_1464	k_Bacteria	p_Bacteroidetes	c_Bacteroidia	o_Bacteroidales	f_Prevotellaceae	g_Paraprevotella	s_Paraprevotella_clara
ASV_1480	k_Bacteria	p_Unassigned	c_Unassigned	o_Unassigned	f_Unassigned	g_Unassigned	s_Unassigned
ASV_1484	k_Bacteria	p_Actinobacteria	c_Actinobacteria	o_Actinomycetales	f_Propionibacteriaceae	g_Tessaracoccus	s_Tessaracoccus_oleiagri
ASV_1587	k_Bacteria	p_Firmicutes	c_Bacilli	o_Bacillales	f_Bacillaceae_1	g_Bacillus	s_Unassigned
ASV_1611	k_Bacteria	p_Firmicutes	c_Clostridia	o_Clostridiales	f_Unassigned	g_Unassigned	s_Unassigned
ASV_1668	k_Bacteria	p_Actinobacteria	c_Actinobacteria	o_Actinomycetales	f_Brevibacteriaceae	g_Brevibacterium	s_Brevibacterium_paucivorans
ASV_1680	k_Bacteria	p_Firmicutes	c_Clostridia	o_Clostridiales	f_Lachnospiraceae	g_Unassigned	s_Unassigned
ASV_1689	k_Bacteria	p_Actinobacteria	c_Actinobacteria	o_Actinomycetales	f_Micrococcaceae	g_Rothia	s_Rothia_mucilaginosa
ASV_1859	k_Bacteria	p_Firmicutes	c_Bacilli	o_Lactobacillales	f_Streptococcaceae	g_Lactococcus	s_Lactococcus_raffinolactis
ASV_1460	k_Bacteria	p_Proteobacteria	c_Deltaproteobacteria	o_Desulfovibrionales	f_Desulfovibrionaceae	g_Desulfovibrio	s_Desulfovibrio_piger
ASV_1483	k_Bacteria	p_Firmicutes	c_Clostridia	o_Clostridiales	f_Ruminococcaceae	g_Ruminococcus	s_Ruminococcus_champanellensis
ASV_1540	k_Bacteria	p_Bacteroidetes	c_Bacteroidia	o_Bacteroidales	f_Bacteroidaceae	g_Bacteroides	s_Unassigned
ASV_1567	k_Bacteria	p_Firmicutes	c_Clostridia	o_Clostridiales	f_Ruminococcaceae	g_Clostridium_IV	s_Clostridium_leptum
ASV_1599	k_Bacteria	p_Firmicutes	c_Clostridia	o_Clostridiales	f_Lachnospiraceae	g_Unassigned	s_Unassigned
ASV_1612	k_Bacteria	p_Bacteroidetes	c_Bacteroidia	o_Bacteroidales	f_Porphyromonadaceae	g_Butyricimonas	s_Unassigned
ASV_1720	k_Bacteria	p_Firmicutes	c_Clostridia	o_Clostridiales	f_Lachnospiraceae	g_Unassigned	s_Unassigned
ASV_1820	k_Bacteria	p_Proteobacteria	c_Gammaproteobacteria	o_Enterobacteriales	f_Enterobacteriaceae	g_Unassigned	s_Unassigned
ASV_1403	k_Bacteria	p_Firmicutes	c_Clostridia	o_Clostridiales	f_Ruminococcaceae	g_Unassigned	s_Unassigned
ASV_1441	k_Bacteria	p_Firmicutes	c_Unassigned	o_Unassigned	f_Unassigned	g_Unassigned	s_Unassigned
ASV_1450	k_Bacteria	p_Firmicutes	c_Clostridia	o_Clostridiales	f_Clostridiales_Incertae_Sedis_XI	g_Anaerococcus	s_Unassigned
ASV_1455	k_Bacteria	p_Firmicutes	c_Negativicutes	o_Selenomonadales	f_Veillonellaceae	g_Megasphaera	s_Megasphaera_indica
ASV_1459	k_Bacteria	p_Firmicutes	c_Clostridia	o_Clostridiales	f_Lachnospiraceae	g_Clostridium_XlVb	s_Clostridium_lactatifermentans
ASV_1474	k_Bacteria	p_Firmicutes	c_Clostridia	o_Clostridiales	f_Clostridiales_Incertae_Sedis_XI	g_Parvimonas	s_Parvimonas_micra
ASV_1488	k_Bacteria	p_Proteobacteria	c_Gammaproteobacteria	o_Pasteurellales	f_Pasteurellaceae	g_Haemophilus	s_Haemophilus_pittmaniae
ASV_1516	k_Bacteria	p_Firmicutes	c_Clostridia	o_Clostridiales	f_Ruminococcaceae	g_Ruminococcus	s_Ruminococcus_albus
ASV_1518	k_Bacteria	p_Firmicutes	c_Clostridia	o_Clostridiales	f_Unassigned	g_Unassigned	s_Unassigned
ASV_1527	k_Bacteria	p_Firmicutes	c_Negativicutes	o_Selenomonadales	f_Veillonellaceae	g_Dialister	s_Dialister_pneumosintes
ASV_1552	k_Bacteria	p_Bacteroidetes	c_Bacteroidia	o_Bacteroidales	f_Porphyromonadaceae	g_Parabacteroides	s_Unassigned
ASV_1553	k_Bacteria	p_Actinobacteria	c_Actinobacteria	o_Actinomycetales	f_Pseudonocardiaceae	g_Pseudonocardia	s_Unassigned
ASV_1564	k_Bacteria	p_Firmicutes	c_Clostridia	o_Clostridiales	f_Unassigned	g_Unassigned	s_Unassigned
ASV_1573	k_Bacteria	p_Firmicutes	c_Clostridia	o_Clostridiales	f_Unassigned	g_Unassigned	s_Unassigned
ASV_1697	k_Bacteria	p_Firmicutes	c_Unassigned	o_Unassigned	f_Unassigned	g_Unassigned	s_Unassigned
ASV_1766	k_Bacteria	p_Firmicutes	c_Clostridia	o_Clostridiales	f_Clostridiales_Incertae_Sedis_XI	g_Anaerococcus	s_Anaerococcus_octavius
ASV_1768	k_Bacteria	p_Bacteroidetes	c_Bacteroidia	o_Bacteroidales	f_Porphyromonadaceae	g_Barnesiella	s_Unassigned
ASV_1991	k_Bacteria	p_Bacteroidetes	c_Bacteroidia	o_Bacteroidales	f_Prevotellaceae	g_Prevotella	s_Prevotella_copri
ASV_1452	k_Bacteria	p_Firmicutes	c_Clostridia	o_Clostridiales	f_Ruminococcaceae	g_Clostridium_IV	s_Clostridium_leptum
ASV_1490	k_Bacteria	p_Bacteroidetes	c_Bacteroidia	o_Bacteroidales	f_Porphyromonadaceae	g_Porphyromonas	s_Porphyromonas_catoniae
ASV_1499	k_Bacteria	p_Actinobacteria	c_Actinobacteria	o_Actinomycetales	f_Corynebacteriaceae	g_Corynebacterium	s_Corynebacterium_urealyticum
ASV_1504	k_Bacteria	p_Proteobacteria	c_Betaproteobacteria	o_Burkholderiales	f_Unassigned	g_Unassigned	s_Unassigned
ASV_1509	k_Bacteria	p_Firmicutes	c_Clostridia	o_Clostridiales	f_Unassigned	g_Unassigned	s_Unassigned
ASV_1643	k_Bacteria	p_Firmicutes	c_Clostridia	o_Clostridiales	f_Ruminococcaceae	g_Clostridium_IV	s_Unassigned
ASV_1684	k_Bacteria	p_Bacteroidetes	c_Bacteroidia	o_Bacteroidales	f_Porphyromonadaceae	g_Parabacteroides	s_Parabacteroides_goldsteinii
ASV_1723	k_Bacteria	p_Firmicutes	c_Clostridia	o_Clostridiales	f_Unassigned	g_Unassigned	s_Unassigned
ASV_1765	k_Bacteria	p_Bacteroidetes	c_Bacteroidia	o_Bacteroidales	f_Porphyromonadaceae	g_Butyricimonas	s_Butyricimonas_virosa
ASV_1802	k_Bacteria	p_Proteobacteria	c_Gammaproteobacteria	o_Enterobacteriales	f_Enterobacteriaceae	g_Unassigned	s_Unassigned
ASV_1805	k_Bacteria	p_Actinobacteria	c_Actinobacteria	o_Coriobacteriales	f_Coriobacteriaceae	g_Unassigned	s_Unassigned
ASV_1816	k_Bacteria	p_Proteobacteria	c_Alphaproteobacteria	o_Rhizobiales	f_Phyllobacteriaceae	g_Mesorhizobium	s_Unassigned
ASV_1453	k_Bacteria	p_Actinobacteria	c_Actinobacteria	o_Actinomycetales	f_Micrococcaceae	g_Rothia	s_Rothia_mucilaginosa
ASV_1458	k_Bacteria	p_Firmicutes	c_Clostridia	o_Clostridiales	f_Lachnospiraceae	g_Unassigned	s_Unassigned
ASV_1489	k_Bacteria	p_Firmicutes	c_Clostridia	o_Clostridiales	f_Ruminococcaceae	g_Ruminococcus	s_Ruminococcus_gauvreauii
ASV_1498	k_Bacteria	p_Firmicutes	c_Clostridia	o_Clostridiales	f_Ruminococcaceae	g_Butyricicoccus	s_Butyricicoccus_pullicaecorum
ASV_1514	k_Archaea	p_Euryarchaeota	c_Methanobacteria	o_Methanobacteriales	f_Methanobacteriaceae	g_Methanobacterium	s_Unassigned
ASV_1523	k_Bacteria	p_Fusobacteria	c_Fusobacteriia	o_Fusobacteriales	f_Fusobacteriaceae	g_Fusobacterium	s_Fusobacterium_nucleatum_subsp._animalis
ASV_1557	k_Bacteria	p_Firmicutes	c_Clostridia	o_Clostridiales	f_Ruminococcaceae	g_Unassigned	s_Unassigned
ASV_1598	k_Bacteria	p_Firmicutes	c_Clostridia	o_Clostridiales	f_Unassigned	g_Unassigned	s_Unassigned
ASV_1610	k_Bacteria	p_Bacteroidetes	c_Bacteroidia	o_Bacteroidales	f_Rikenellaceae	g_Alistipes	s_Alistipes_finegoldii
ASV_1648	k_Bacteria	p_Firmicutes	c_Clostridia	o_Clostridiales	f_Lachnospiraceae	g_Unassigned	s_Unassigned
ASV_1685	k_Bacteria	p_Firmicutes	c_Clostridia	o_Clostridiales	f_Unassigned	g_Unassigned	s_Unassigned
ASV_1737	k_Bacteria	p_Bacteroidetes	c_Bacteroidia	o_Bacteroidales	f_Porphyromonadaceae	g_Butyricimonas	s_Unassigned
ASV_1752	k_Bacteria	p_Firmicutes	c_Clostridia	o_Clostridiales	f_Clostridiaceae_1	g_Clostridium_sensu_stricto	s_Clostridium_paraputrificum
ASV_1772	k_Bacteria	p_Actinobacteria	c_Actinobacteria	o_Actinomycetales	f_Micrococcaceae	g_Rothia	s_Rothia_dentocariosa
ASV_1774	k_Bacteria	p_Firmicutes	c_Clostridia	o_Clostridiales	f_Eubacteriaceae	g_Eubacterium	s_Eubacterium_sulci
ASV_1477	k_Bacteria	p_Firmicutes	c_Clostridia	o_Clostridiales	f_Ruminococcaceae	g_Butyricicoccus	s_Butyricicoccus_pullicaecorum
ASV_1486	k_Bacteria	p_Actinobacteria	c_Actinobacteria	o_Actinomycetales	f_Corynebacteriaceae	g_Corynebacterium	s_Unassigned
ASV_1491	k_Bacteria	p_Firmicutes	c_Clostridia	o_Clostridiales	f_Unassigned	g_Unassigned	s_Unassigned
ASV_1492	k_Bacteria	p_Firmicutes	c_Clostridia	o_Clostridiales	f_Ruminococcaceae	g_Unassigned	s_Unassigned
ASV_1501	k_Bacteria	p_Actinobacteria	c_Actinobacteria	o_Actinomycetales	f_Propionibacteriaceae	g_Propionimicrobium	s_Propionimicrobium_lymphophilum
ASV_1510	k_Bacteria	p_Firmicutes	c_Clostridia	o_Clostridiales	f_Ruminococcaceae	g_Intestinimonas	s_Intestinimonas_butyriciproducens
ASV_1528	k_Bacteria	p_Firmicutes	c_Clostridia	o_Clostridiales	f_Lachnospiraceae	g_Coprococcus	s_Coprococcus_comes
ASV_1544	k_Bacteria	p_Firmicutes	c_Clostridia	o_Clostridiales	f_Unassigned	g_Unassigned	s_Unassigned
ASV_1561	k_Bacteria	p_Firmicutes	c_Clostridia	o_Clostridiales	f_Lachnospiraceae	g_Unassigned	s_Unassigned
ASV_1581	k_Bacteria	p_Fusobacteria	c_Fusobacteriia	o_Fusobacteriales	f_Fusobacteriaceae	g_Fusobacterium	s_Fusobacterium_nucleatum_subsp._animalis
ASV_1625	k_Bacteria	p_Firmicutes	c_Clostridia	o_Clostridiales	f_Lachnospiraceae	g_Eisenbergiella	s_Eisenbergiella_tayi
ASV_1661	k_Bacteria	p_Firmicutes	c_Clostridia	o_Clostridiales	f_Ruminococcaceae	g_Unassigned	s_Unassigned
ASV_1845	k_Bacteria	p_Firmicutes	c_Erysipelotrichia	o_Erysipelotrichales	f_Erysipelotrichaceae	g_Clostridium_XVIII	s_Clostridium_spiroforme
ASV_1993	k_Bacteria	p_Actinobacteria	c_Actinobacteria	o_Actinomycetales	f_Actinomycetaceae	g_Actinomyces	s_Actinomyces_massiliensis
ASV_1481	k_Bacteria	p_Bacteroidetes	c_Bacteroidia	o_Bacteroidales	f_Bacteroidaceae	g_Bacteroides	s_Unassigned
ASV_1522	k_Bacteria	p_Bacteroidetes	c_Bacteroidia	o_Bacteroidales	f_Prevotellaceae	g_Prevotella	s_Prevotella_buccalis
ASV_1545	k_Bacteria	p_Firmicutes	c_Clostridia	o_Clostridiales	f_Peptococcaceae_1	g_Peptococcus	s_Peptococcus_niger
ASV_1547	k_Bacteria	p_Proteobacteria	c_Gammaproteobacteria	o_Pseudomonadales	f_Pseudomonadaceae	g_Pseudomonas	s_Pseudomonas_aeruginosa
ASV_1550	k_Bacteria	p_Proteobacteria	c_Gammaproteobacteria	o_Pasteurellales	f_Pasteurellaceae	g_Haemophilus	s_Unassigned
ASV_1568	k_Bacteria	p_Actinobacteria	c_Actinobacteria	o_Actinomycetales	f_Corynebacteriaceae	g_Corynebacterium	s_Corynebacterium_urealyticum
ASV_1577	k_Bacteria	p_Firmicutes	c_Erysipelotrichia	o_Erysipelotrichales	f_Erysipelotrichaceae	g_Erysipelotrichaceae_incertae_sedis	s_Eubacterium_dolichum
ASV_1589	k_Bacteria	p_Firmicutes	c_Bacilli	o_Bacillales	f_Bacillales_Incertae_Sedis_XI	g_Gemella	s_Gemella_asaccharolytica
ASV_1667	k_Bacteria	p_Proteobacteria	c_Gammaproteobacteria	o_Enterobacteriales	f_Enterobacteriaceae	g_Klebsiella	s_Klebsiella_oxytoca
ASV_1707	k_Bacteria	p_Firmicutes	c_Clostridia	o_Clostridiales	f_Clostridiales_Incertae_Sedis_XI	g_Anaerococcus	s_Anaerococcus_vaginalis
ASV_1727	k_Bacteria	p_Firmicutes	c_Clostridia	o_Clostridiales	f_Ruminococcaceae	g_Clostridium_IV	s_Clostridium_methylpentosum
ASV_1767	k_Bacteria	p_Firmicutes	c_Clostridia	o_Clostridiales	f_Ruminococcaceae	g_Unassigned	s_Unassigned
ASV_1507	k_Bacteria	p_Firmicutes	c_Clostridia	o_Clostridiales	f_Clostridiales_Incertae_Sedis_XI	g_Anaerococcus	s_Unassigned
ASV_1508	k_Bacteria	p_Firmicutes	c_Clostridia	o_Clostridiales	f_Ruminococcaceae	g_Unassigned	s_Unassigned
ASV_1535	k_Bacteria	p_Actinobacteria	c_Actinobacteria	o_Actinomycetales	f_Unassigned	g_Unassigned	s_Unassigned
ASV_1559	k_Bacteria	p_Firmicutes	c_Bacilli	o_Lactobacillales	f_Aerococcaceae	g_Facklamia	s_Facklamia_ignava
ASV_1659	k_Bacteria	p_Firmicutes	c_Clostridia	o_Clostridiales	f_Ruminococcaceae	g_Unassigned	s_Unassigned
ASV_1679	k_Bacteria	p_Firmicutes	c_Clostridia	o_Clostridiales	f_Ruminococcaceae	g_Unassigned	s_Unassigned
ASV_1743	k_Bacteria	p_Candidatus_Saccharibacteria	c_Unassigned	o_Unassigned	f_Unassigned	g_Saccharibacteria_genera_incertae_sedis	s_Unassigned
ASV_1747	k_Bacteria	p_Firmicutes	c_Clostridia	o_Clostridiales	f_Ruminococcaceae	g_Unassigned	s_Unassigned
ASV_1821	k_Bacteria	p_Firmicutes	c_Clostridia	o_Clostridiales	f_Lachnospiraceae	g_Unassigned	s_Unassigned
ASV_1842	k_Bacteria	p_Firmicutes	c_Clostridia	o_Clostridiales	f_Clostridiales_Incertae_Sedis_XI	g_Murdochiella	s_Murdochiella_asaccharolytica
ASV_1855	k_Bacteria	p_Firmicutes	c_Clostridia	o_Clostridiales	f_Clostridiales_Incertae_Sedis_XI	g_Helcococcus	s_Helcococcus_sueciensis
ASV_1905	k_Bacteria	p_Firmicutes	c_Clostridia	o_Clostridiales	f_Lachnospiraceae	g_Unassigned	s_Unassigned
ASV_1909	k_Bacteria	p_Firmicutes	c_Clostridia	o_Unassigned	f_Unassigned	g_Unassigned	s_Unassigned
ASV_1952	k_Bacteria	p_Firmicutes	c_Clostridia	o_Clostridiales	f_Peptococcaceae_1	g_Peptococcus	s_Peptococcus_niger
ASV_2007	k_Bacteria	p_Bacteroidetes	c_Bacteroidia	o_Bacteroidales	f_Porphyromonadaceae	g_Unassigned	s_Unassigned
ASV_1542	k_Bacteria	p_Firmicutes	c_Unassigned	o_Unassigned	f_Unassigned	g_Unassigned	s_Unassigned
ASV_1548	k_Bacteria	p_Proteobacteria	c_Betaproteobacteria	o_Burkholderiales	f_Unassigned	g_Unassigned	s_Unassigned
ASV_1605	k_Bacteria	p_Firmicutes	c_Unassigned	o_Unassigned	f_Unassigned	g_Unassigned	s_Unassigned
ASV_1734	k_Bacteria	p_Firmicutes	c_Clostridia	o_Clostridiales	f_Ruminococcaceae	g_Unassigned	s_Unassigned
ASV_1779	k_Bacteria	p_Proteobacteria	c_Betaproteobacteria	o_Burkholderiales	f_Oxalobacteraceae	g_Unassigned	s_Unassigned
ASV_1843	k_Bacteria	p_Firmicutes	c_Unassigned	o_Unassigned	f_Unassigned	g_Unassigned	s_Unassigned
ASV_1851	k_Bacteria	p_Firmicutes	c_Clostridia	o_Clostridiales	f_Ruminococcaceae	g_Unassigned	s_Unassigned
ASV_1868	k_Bacteria	p_Actinobacteria	c_Actinobacteria	o_Actinomycetales	f_Actinomycetaceae	g_Actinomyces	s_Unassigned
ASV_1900	k_Bacteria	p_Firmicutes	c_Negativicutes	o_Selenomonadales	f_Veillonellaceae	g_Dialister	s_Dialister_succinatiphilus
ASV_1494	k_Bacteria	p_Bacteroidetes	c_Bacteroidia	o_Bacteroidales	f_Porphyromonadaceae	g_Unassigned	s_Unassigned
ASV_1555	k_Bacteria	p_Firmicutes	c_Clostridia	o_Clostridiales	f_Lachnospiraceae	g_Unassigned	s_Unassigned
ASV_1595	k_Bacteria	p_Unassigned	c_Unassigned	o_Unassigned	f_Unassigned	g_Unassigned	s_Unassigned
ASV_1607	k_Bacteria	p_Firmicutes	c_Clostridia	o_Clostridiales	f_Unassigned	g_Unassigned	s_Unassigned
ASV_1641	k_Bacteria	p_Firmicutes	c_Clostridia	o_Clostridiales	f_Peptostreptococcaceae	g_Clostridium_XI	s_Unassigned
ASV_1649	k_Bacteria	p_Actinobacteria	c_Actinobacteria	o_Coriobacteriales	f_Coriobacteriaceae	g_Eggerthella	s_Unassigned
ASV_1650	k_Bacteria	p_Firmicutes	c_Negativicutes	o_Selenomonadales	f_Veillonellaceae	g_Dialister	s_Dialister_propionicifaciens
ASV_1738	k_Bacteria	p_Firmicutes	c_Clostridia	o_Clostridiales	f_Unassigned	g_Unassigned	s_Unassigned
ASV_1874	k_Bacteria	p_Firmicutes	c_Clostridia	o_Clostridiales	f_Lachnospiraceae	g_Unassigned	s_Unassigned
ASV_1546	k_Bacteria	p_Actinobacteria	c_Actinobacteria	o_Coriobacteriales	f_Coriobacteriaceae	g_Unassigned	s_Unassigned
ASV_1579	k_Bacteria	p_Synergistetes	c_Synergistia	o_Synergistales	f_Synergistaceae	g_Pyramidobacter	s_Pyramidobacter_piscolens
ASV_1662	k_Bacteria	p_Proteobacteria	c_Gammaproteobacteria	o_Enterobacteriales	f_Enterobacteriaceae	g_Cronobacter	s_Unassigned
ASV_1719	k_Bacteria	p_Firmicutes	c_Clostridia	o_Clostridiales	f_Unassigned	g_Unassigned	s_Unassigned
ASV_1739	k_Bacteria	p_Bacteroidetes	c_Unassigned	o_Unassigned	f_Unassigned	g_Unassigned	s_Unassigned
ASV_1773	k_Bacteria	p_Firmicutes	c_Clostridia	o_Clostridiales	f_Clostridiaceae_1	g_Clostridium_sensu_stricto	s_Clostridium_butyricum
ASV_1864	k_Bacteria	p_Firmicutes	c_Negativicutes	o_Selenomonadales	f_Veillonellaceae	g_Megasphaera	s_Unassigned
ASV_1906	k_Bacteria	p_Bacteroidetes	c_Bacteroidia	o_Bacteroidales	f_Porphyromonadaceae	g_Unassigned	s_Unassigned
ASV_1941	k_Bacteria	p_Firmicutes	c_Clostridia	o_Clostridiales	f_Lachnospiraceae	g_Unassigned	s_Unassigned
ASV_2000	k_Bacteria	p_Proteobacteria	c_Deltaproteobacteria	o_Desulfovibrionales	f_Desulfovibrionaceae	g_Bilophila	s_Bilophila_wadsworthia
ASV_1549	k_Bacteria	p_Unassigned	c_Unassigned	o_Unassigned	f_Unassigned	g_Unassigned	s_Unassigned
ASV_1560	k_Bacteria	p_Firmicutes	c_Clostridia	o_Clostridiales	f_Lachnospiraceae	g_Clostridium_XlVa	s_Unassigned
ASV_1583	k_Bacteria	p_Bacteroidetes	c_Bacteroidia	o_Bacteroidales	f_Porphyromonadaceae	g_Barnesiella	s_Barnesiella_intestinihominis
ASV_1601	k_Bacteria	p_Firmicutes	c_Clostridia	o_Clostridiales	f_Unassigned	g_Unassigned	s_Unassigned
ASV_1603	k_Bacteria	p_Proteobacteria	c_Betaproteobacteria	o_Burkholderiales	f_Burkholderiaceae	g_Ralstonia	s_Ralstonia_insidiosa
ASV_1613	k_Bacteria	p_Bacteroidetes	c_Bacteroidia	o_Bacteroidales	f_Porphyromonadaceae	g_Butyricimonas	s_Unassigned
ASV_1656	k_Bacteria	p_Firmicutes	c_Negativicutes	o_Selenomonadales	f_Veillonellaceae	g_Megasphaera	s_Unassigned
ASV_1717	k_Bacteria	p_Firmicutes	c_Clostridia	o_Clostridiales	f_Clostridiales_Incertae_Sedis_XIII	g_Mogibacterium	s_Unassigned
ASV_1761	k_Bacteria	p_Firmicutes	c_Clostridia	o_Clostridiales	f_Ruminococcaceae	g_Unassigned	s_Unassigned
ASV_1764	k_Bacteria	p_Firmicutes	c_Bacilli	o_Lactobacillales	f_Lactobacillaceae	g_Lactobacillus	s_Lactobacillus_sanfranciscensis
ASV_1890	k_Bacteria	p_Actinobacteria	c_Actinobacteria	o_Actinomycetales	f_Actinomycetaceae	g_Actinomyces	s_Actinomyces_odontolyticus
ASV_1898	k_Bacteria	p_Firmicutes	c_Negativicutes	o_Selenomonadales	f_Veillonellaceae	g_Allisonella	s_Allisonella_histaminiformans
ASV_1916	k_Bacteria	p_Proteobacteria	c_Alphaproteobacteria	o_Rhizobiales	f_Bradyrhizobiaceae	g_Bradyrhizobium	s_Bradyrhizobium_daqingense
ASV_1928	k_Bacteria	p_Firmicutes	c_Clostridia	o_Clostridiales	f_Unassigned	g_Unassigned	s_Unassigned
ASV_1929	k_Bacteria	p_Proteobacteria	c_Gammaproteobacteria	o_Pasteurellales	f_Pasteurellaceae	g_Haemophilus	s_Unassigned
ASV_1930	k_Bacteria	p_Proteobacteria	c_Gammaproteobacteria	o_Enterobacteriales	f_Enterobacteriaceae	g_Unassigned	s_Unassigned
ASV_1959	k_Bacteria	p_Firmicutes	c_Clostridia	o_Clostridiales	f_Clostridiales_Incertae_Sedis_XI	g_Unassigned	s_Unassigned
ASV_1962	k_Bacteria	p_Bacteroidetes	c_Bacteroidia	o_Bacteroidales	f_Porphyromonadaceae	g_Porphyromonas	s_Unassigned
ASV_2006	k_Bacteria	p_Actinobacteria	c_Actinobacteria	o_Actinomycetales	f_Actinomycetaceae	g_Actinomyces	s_Actinomyces_graevenitzii
ASV_1512	k_Bacteria	p_Lentisphaerae	c_Lentisphaeria	o_Victivallales	f_Victivallaceae	g_Victivallis	s_Victivallis_vadensis
ASV_1654	k_Bacteria	p_Firmicutes	c_Bacilli	o_Lactobacillales	f_Aerococcaceae	g_Facklamia	s_Facklamia_hominis
ASV_1664	k_Bacteria	p_Bacteroidetes	c_Bacteroidia	o_Bacteroidales	f_Rikenellaceae	g_Alistipes	s_Unassigned
ASV_1666	k_Bacteria	p_Bacteroidetes	c_Bacteroidia	o_Bacteroidales	f_Bacteroidaceae	g_Bacteroides	s_Bacteroides_nordii
ASV_1682	k_Bacteria	p_Firmicutes	c_Clostridia	o_Clostridiales	f_Clostridiales_Incertae_Sedis_XI	g_Unassigned	s_Unassigned
ASV_1691	k_Bacteria	p_Firmicutes	c_Negativicutes	o_Selenomonadales	f_Acidaminococcaceae	g_Acidaminococcus	s_Acidaminococcus_fermentans
ASV_1716	k_Bacteria	p_Bacteroidetes	c_Bacteroidia	o_Bacteroidales	f_Porphyromonadaceae	g_Unassigned	s_Unassigned
ASV_1722	k_Bacteria	p_Firmicutes	c_Clostridia	o_Clostridiales	f_Lachnospiraceae	g_Unassigned	s_Unassigned
ASV_1757	k_Bacteria	p_Firmicutes	c_Clostridia	o_Clostridiales	f_Eubacteriaceae	g_Eubacterium	s_Eubacterium_desmolans
ASV_1797	k_Bacteria	p_Firmicutes	c_Clostridia	o_Clostridiales	f_Ruminococcaceae	g_Unassigned	s_Unassigned
ASV_1813	k_Bacteria	p_Firmicutes	c_Bacilli	o_Lactobacillales	f_Aerococcaceae	g_Facklamia	s_Facklamia_ignava
ASV_1834	k_Bacteria	p_Actinobacteria	c_Actinobacteria	o_Actinomycetales	f_Streptomycetaceae	g_Streptomyces	s_Unassigned
ASV_1848	k_Bacteria	p_Firmicutes	c_Clostridia	o_Clostridiales	f_Lachnospiraceae	g_Clostridium_XlVa	s_Clostridium_hylemonae
ASV_1852	k_Bacteria	p_Firmicutes	c_Clostridia	o_Clostridiales	f_Ruminococcaceae	g_Unassigned	s_Unassigned
ASV_1881	k_Bacteria	p_Firmicutes	c_Clostridia	o_Clostridiales	f_Ruminococcaceae	g_Clostridium_IV	s_Unassigned
ASV_1935	k_Bacteria	p_Actinobacteria	c_Actinobacteria	o_Actinomycetales	f_Actinomycetaceae	g_Actinomyces	s_Actinomyces_graevenitzii
ASV_1936	k_Bacteria	p_Bacteroidetes	c_Bacteroidia	o_Bacteroidales	f_Bacteroidaceae	g_Bacteroides	s_Bacteroides_ovatus
ASV_1974	k_Bacteria	p_Firmicutes	c_Clostridia	o_Clostridiales	f_Ruminococcaceae	g_Unassigned	s_Unassigned
ASV_1983	k_Bacteria	p_Firmicutes	c_Clostridia	o_Clostridiales	f_Unassigned	g_Unassigned	s_Unassigned
ASV_1999	k_Bacteria	p_Unassigned	c_Unassigned	o_Unassigned	f_Unassigned	g_Unassigned	s_Unassigned
ASV_1615	k_Bacteria	p_Firmicutes	c_Bacilli	o_Lactobacillales	f_Lactobacillaceae	g_Lactobacillus	s_Unassigned
ASV_1660	k_Bacteria	p_Firmicutes	c_Clostridia	o_Clostridiales	f_Clostridiales_Incertae_Sedis_XIII	g_Mogibacterium	s_Unassigned
ASV_1726	k_Bacteria	p_Firmicutes	c_Clostridia	o_Clostridiales	f_Unassigned	g_Unassigned	s_Unassigned
ASV_1733	k_Bacteria	p_Fusobacteria	c_Fusobacteriia	o_Fusobacteriales	f_Fusobacteriaceae	g_Fusobacterium	s_Unassigned
ASV_1744	k_Bacteria	p_Proteobacteria	c_Gammaproteobacteria	o_Pasteurellales	f_Pasteurellaceae	g_Unassigned	s_Unassigned
ASV_1749	k_Bacteria	p_Firmicutes	c_Clostridia	o_Clostridiales	f_Ruminococcaceae	g_Unassigned	s_Unassigned
ASV_1778	k_Bacteria	p_Fusobacteria	c_Fusobacteriia	o_Fusobacteriales	f_Fusobacteriaceae	g_Fusobacterium	s_Unassigned
ASV_1884	k_Bacteria	p_Bacteroidetes	c_Bacteroidia	o_Bacteroidales	f_Porphyromonadaceae	g_Butyricimonas	s_Butyricimonas_faecihominis
ASV_1995	k_Bacteria	p_Bacteroidetes	c_Bacteroidia	o_Bacteroidales	f_Porphyromonadaceae	g_Butyricimonas	s_Unassigned
ASV_1630	k_Bacteria	p_Unassigned	c_Unassigned	o_Unassigned	f_Unassigned	g_Unassigned	s_Unassigned
ASV_1642	k_Bacteria	p_Bacteroidetes	c_Bacteroidia	o_Bacteroidales	f_Prevotellaceae	g_Alloprevotella	s_Alloprevotella_rava
ASV_1683	k_Bacteria	p_Firmicutes	c_Clostridia	o_Clostridiales	f_Ruminococcaceae	g_Flavonifractor	s_Flavonifractor_plautii
ASV_1703	k_Bacteria	p_Firmicutes	c_Clostridia	o_Clostridiales	f_Ruminococcaceae	g_Oscillibacter	s_Unassigned
ASV_1713	k_Bacteria	p_Bacteroidetes	c_Bacteroidia	o_Bacteroidales	f_Porphyromonadaceae	g_Porphyromonas	s_Porphyromonas_catoniae
ASV_1827	k_Bacteria	p_Bacteroidetes	c_Bacteroidia	o_Bacteroidales	f_Prevotellaceae	g_Unassigned	s_Unassigned
ASV_1844	k_Bacteria	p_Firmicutes	c_Clostridia	o_Clostridiales	f_Lachnospiraceae	g_Unassigned	s_Unassigned
ASV_1989	k_Bacteria	p_Firmicutes	c_Clostridia	o_Clostridiales	f_Ruminococcaceae	g_Oscillibacter	s_Unassigned
ASV_1990	k_Bacteria	p_Bacteroidetes	c_Bacteroidia	o_Bacteroidales	f_Bacteroidaceae	g_Bacteroides	s_Bacteroides_salyersiae
ASV_2001	k_Bacteria	p_Firmicutes	c_Unassigned	o_Unassigned	f_Unassigned	g_Unassigned	s_Unassigned
ASV_1681	k_Bacteria	p_Firmicutes	c_Clostridia	o_Clostridiales	f_Eubacteriaceae	g_Pseudoramibacter	s_Pseudoramibacter_alactolyticus
ASV_1688	k_Bacteria	p_Fusobacteria	c_Fusobacteriia	o_Fusobacteriales	f_Fusobacteriaceae	g_Fusobacterium	s_Unassigned
ASV_1776	k_Bacteria	p_Firmicutes	c_Clostridia	o_Clostridiales	f_Unassigned	g_Unassigned	s_Unassigned
ASV_1803	k_Bacteria	p_Firmicutes	c_Clostridia	o_Clostridiales	f_Lachnospiraceae	g_Unassigned	s_Unassigned
ASV_1880	k_Bacteria	p_Bacteroidetes	c_Bacteroidia	o_Bacteroidales	f_Porphyromonadaceae	g_Butyricimonas	s_Unassigned
ASV_1883	k_Bacteria	p_Actinobacteria	c_Actinobacteria	o_Actinomycetales	f_Corynebacteriaceae	g_Corynebacterium	s_Unassigned
ASV_1885	k_Bacteria	p_Actinobacteria	c_Actinobacteria	o_Coriobacteriales	f_Coriobacteriaceae	g_Unassigned	s_Unassigned
ASV_1677	k_Bacteria	p_Bacteroidetes	c_Bacteroidia	o_Bacteroidales	f_Porphyromonadaceae	g_Barnesiella	s_Unassigned
ASV_1718	k_Bacteria	p_Fusobacteria	c_Fusobacteriia	o_Fusobacteriales	f_Fusobacteriaceae	g_Fusobacterium	s_Fusobacterium_nucleatum_subsp._animalis
ASV_1736	k_Bacteria	p_Firmicutes	c_Clostridia	o_Clostridiales	f_Ruminococcaceae	g_Unassigned	s_Unassigned
ASV_1753	k_Bacteria	p_Bacteroidetes	c_Bacteroidia	o_Bacteroidales	f_Porphyromonadaceae	g_Unassigned	s_Unassigned
ASV_1812	k_Bacteria	p_Firmicutes	c_Erysipelotrichia	o_Erysipelotrichales	f_Erysipelotrichaceae	g_Erysipelotrichaceae_incertae_sedis	s_Eubacterium_dolichum
ASV_1818	k_Bacteria	p_Firmicutes	c_Clostridia	o_Clostridiales	f_Ruminococcaceae	g_Flavonifractor	s_Flavonifractor_plautii
ASV_1825	k_Bacteria	p_Firmicutes	c_Bacilli	o_Bacillales	f_Bacillales_Incertae_Sedis_XI	g_Gemella	s_Gemella_morbillorum
ASV_1856	k_Bacteria	p_Firmicutes	c_Clostridia	o_Clostridiales	f_Ruminococcaceae	g_Unassigned	s_Unassigned
ASV_1984	k_Bacteria	p_Proteobacteria	c_Alphaproteobacteria	o_Rhodospirillales	f_Rhodospirillaceae	g_Unassigned	s_Unassigned
ASV_1715	k_Bacteria	p_Actinobacteria	c_Actinobacteria	o_Coriobacteriales	f_Coriobacteriaceae	g_Atopobium	s_Atopobium_parvulum
ASV_1748	k_Bacteria	p_Actinobacteria	c_Actinobacteria	o_Coriobacteriales	f_Coriobacteriaceae	g_Unassigned	s_Unassigned
ASV_1785	k_Bacteria	p_Firmicutes	c_Negativicutes	o_Selenomonadales	f_Veillonellaceae	g_Megasphaera	s_Unassigned
ASV_1798	k_Bacteria	p_Actinobacteria	c_Actinobacteria	o_Coriobacteriales	f_Coriobacteriaceae	g_Unassigned	s_Unassigned
ASV_1807	k_Bacteria	p_Proteobacteria	c_Gammaproteobacteria	o_Enterobacteriales	f_Enterobacteriaceae	g_Unassigned	s_Unassigned
ASV_1814	k_Bacteria	p_Unassigned	c_Unassigned	o_Unassigned	f_Unassigned	g_Unassigned	s_Unassigned
ASV_1853	k_Bacteria	p_Unassigned	c_Unassigned	o_Unassigned	f_Unassigned	g_Unassigned	s_Unassigned
ASV_1866	k_Bacteria	p_Firmicutes	c_Negativicutes	o_Selenomonadales	f_Veillonellaceae	g_Veillonella	s_Unassigned
ASV_1872	k_Bacteria	p_Firmicutes	c_Clostridia	o_Clostridiales	f_Lachnospiraceae	g_Unassigned	s_Unassigned
ASV_1977	k_Bacteria	p_Firmicutes	c_Clostridia	o_Clostridiales	f_Lachnospiraceae	g_Anaerostipes	s_Anaerostipes_caccae
ASV_1979	k_Bacteria	p_Firmicutes	c_Clostridia	o_Clostridiales	f_Ruminococcaceae	g_Clostridium_IV	s_Clostridium_leptum
ASV_1987	k_Bacteria	p_Firmicutes	c_Bacilli	o_Lactobacillales	f_Leuconostocaceae	g_Weissella	s_Weissella_paramesenteroides
ASV_2004	k_Bacteria	p_Actinobacteria	c_Actinobacteria	o_Actinomycetales	f_Corynebacteriaceae	g_Corynebacterium	s_Unassigned
ASV_1783	k_Bacteria	p_Firmicutes	c_Negativicutes	o_Selenomonadales	f_Acidaminococcaceae	g_Acidaminococcus	s_Unassigned
ASV_1828	k_Bacteria	p_Firmicutes	c_Clostridia	o_Clostridiales	f_Lachnospiraceae	g_Unassigned	s_Unassigned
ASV_1831	k_Bacteria	p_Firmicutes	c_Negativicutes	o_Selenomonadales	f_Acidaminococcaceae	g_Acidaminococcus	s_Unassigned
ASV_1869	k_Bacteria	p_Actinobacteria	c_Actinobacteria	o_Coriobacteriales	f_Coriobacteriaceae	g_Atopobium	s_Unassigned
ASV_1908	k_Bacteria	p_Firmicutes	c_Negativicutes	o_Selenomonadales	f_Acidaminococcaceae	g_Phascolarctobacterium	s_Phascolarctobacterium_faecium
ASV_1963	k_Bacteria	p_Firmicutes	c_Bacilli	o_Bacillales	f_Bacillaceae_1	g_Bacillus	s_Bacillus_subtilis_subsp._spizizenii
ASV_1964	k_Bacteria	p_Bacteroidetes	c_Bacteroidia	o_Bacteroidales	f_Porphyromonadaceae	g_Unassigned	s_Unassigned
ASV_1967	k_Bacteria	p_Bacteroidetes	c_Sphingobacteriia	o_Sphingobacteriales	f_Chitinophagaceae	g_Unassigned	s_Unassigned
ASV_1822	k_Bacteria	p_Bacteroidetes	c_Bacteroidia	o_Bacteroidales	f_Porphyromonadaceae	g_Coprobacter	s_Coprobacter_fastidiosus
ASV_1832	k_Bacteria	p_Proteobacteria	c_Alphaproteobacteria	o_Rhizobiales	f_Beijerinckiaceae	g_Pseudochelatococcus	s_Pseudochelatococcus_contaminans
ASV_1833	k_Bacteria	p_Firmicutes	c_Clostridia	o_Unassigned	f_Unassigned	g_Unassigned	s_Unassigned
ASV_1904	k_Bacteria	p_Bacteroidetes	c_Bacteroidia	o_Bacteroidales	f_Porphyromonadaceae	g_Barnesiella	s_Barnesiella_intestinihominis
ASV_1960	k_Bacteria	p_Firmicutes	c_Clostridia	o_Clostridiales	f_Ruminococcaceae	g_Unassigned	s_Unassigned
ASV_1961	k_Bacteria	p_Proteobacteria	c_Betaproteobacteria	o_Burkholderiales	f_Unassigned	g_Unassigned	s_Unassigned
ASV_1985	k_Bacteria	p_Firmicutes	c_Erysipelotrichia	o_Erysipelotrichales	f_Erysipelotrichaceae	g_Holdemania	s_Holdemania_filiformis
ASV_1799	k_Bacteria	p_Firmicutes	c_Clostridia	o_Clostridiales	f_Ruminococcaceae	g_Oscillibacter	s_Unassigned
ASV_1835	k_Bacteria	p_Bacteroidetes	c_Bacteroidia	o_Bacteroidales	f_Porphyromonadaceae	g_Barnesiella	s_Barnesiella_intestinihominis
ASV_1889	k_Bacteria	p_Bacteroidetes	c_Bacteroidia	o_Bacteroidales	f_Prevotellaceae	g_Prevotella	s_Prevotella_stercorea
ASV_1917	k_Bacteria	p_Firmicutes	c_Clostridia	o_Clostridiales	f_Peptococcaceae_1	g_Peptococcus	s_Peptococcus_niger
ASV_1876	k_Bacteria	p_Synergistetes	c_Synergistia	o_Synergistales	f_Synergistaceae	g_Synergistes	s_Synergistes_jonesii
ASV_1877	k_Bacteria	p_Fusobacteria	c_Fusobacteriia	o_Fusobacteriales	f_Fusobacteriaceae	g_Fusobacterium	s_Unassigned
ASV_1886	k_Bacteria	p_Firmicutes	c_Clostridia	o_Clostridiales	f_Unassigned	g_Unassigned	s_Unassigned
ASV_1902	k_Bacteria	p_Firmicutes	c_Clostridia	o_Clostridiales	f_Unassigned	g_Unassigned	s_Unassigned
ASV_1903	k_Bacteria	p_Firmicutes	c_Unassigned	o_Unassigned	f_Unassigned	g_Unassigned	s_Unassigned
ASV_1943	k_Bacteria	p_Firmicutes	c_Bacilli	o_Lactobacillales	f_Aerococcaceae	g_Facklamia	s_Facklamia_hominis
ASV_1966	k_Bacteria	p_Actinobacteria	c_Actinobacteria	o_Actinomycetales	f_Unassigned	g_Unassigned	s_Unassigned
ASV_1968	k_Bacteria	p_Firmicutes	c_Bacilli	o_Lactobacillales	f_Lactobacillaceae	g_Lactobacillus	s_Lactobacillus_oris
ASV_2003	k_Bacteria	p_Proteobacteria	c_Deltaproteobacteria	o_Desulfovibrionales	f_Desulfovibrionaceae	g_Desulfovibrio	s_Desulfovibrio_piger
ASV_1950	k_Bacteria	p_Bacteroidetes	c_Bacteroidia	o_Bacteroidales	f_Porphyromonadaceae	g_Unassigned	s_Unassigned

## Sheet: TableS3
Table S3. TOP10 NP and non-NP related differential ASVs
NP vs non-NP		ID	Genus	Species	PValue	FDR	level	Mean NP	Mean non-NP
NP vs non-NP	1	ASV_162	Lactobacillus	Lactobacillus delbrueckii	3.19085e-07	5.23299e-05	Enriched	0.417	0.001
	2	ASV_108	Klebsiella	Klebsiella pneumoniae	1.28712e-05	0.00105544	Enriched	0.505	0.022
	3	ASV_9	Bacteroides	Bacteroides vulgatus	2.51262e-05	0.00137357	Depleted	0.061	2.585
	4	ASV_94	Unassigned	Klebsiella pneumoniae	3.70573e-05	0.00151935	Enriched	0.513	0.037
	5	ASV_151	Intestinibacter	Intestinibacter bartlettii	0.000164551	0.00490301	Enriched	0.169	0.056
	6	ASV_144	Klebsiella	Kiebsiella pneumoniae	0.000179378	0.00490301	Enriched	0.31	0.026
	7	ASV_127	Unassigned	Blautia sp.	0.000322723	0.00756094	Enriched	0.234	0.024
	8	ASV_1	Escherichia/Shigella	Escherichia_coli	0.000676482	0.0130454	Enriched	16.842	12.831
	9	ASV_63	Unassigned	Prevotella sp.	0.000715904	0.0130454	Depleted	0	0.612
	10	ASV_141	Lactobacillus	Lactobacillus paracasei	0.000817678	0.0134099	Depleted	0	0.254
non-NP vs HC		ID	Genus	Species	PValue	FDR	level	Mean nonNP	MeanHC
non-NP vs HC	1	ASV_3	Finegoldia	Finegoldia_magna	5.11701e-12	5.58844e-10	Enriched	5.455	0.085
	2	ASV_112	Anaerococcus	Anaerococcuvaginalis	8.48543e-12	5.58844e-10	Enriched	0.116	0
	3	ASV_70	Peptoniphilus	Peptoniphilucoxii	1.02228e-11	5.58844e-10	Enriched	0.503	0.001
	4	ASV_103	Anaerococcus	Unassigned	4.42275e-11	1.81333e-09	Enriched	0.295	0
	5	ASV_59	Anaerococcus	Anaerococcuprevotii	1.71052e-10	5.1527e-09	Enriched	0.422	0
	6	ASV_96	Anaerococcus	Anaerococcuprevotii	1.88513e-10	5.1527e-09	Enriched	0.334	0
	7	ASV_150	Corynebacterium	Corynebacterium_tuberculostearicum	2.18959e-09	5.10934e-08	Enriched	0.117	0
	8	ASV_45	Prevotella	Prevotella_corporis	2.49236e-09	5.10934e-08	Enriched	0.635	0
	9	ASV_130	Peptoniphilus	Peptoniphilugorbachii	3.87112e-09	7.05404e-08	Enriched	0.169	0.003
	10	ASV_158	Clostridium_XlVa	Unassigned	6.12061e-09	1.00378e-07	Enriched	0.114	0.007
NP vs HC		ID	Genus	Species	PValue	FDR	level	Mean NP	Mean HC
NP vs HC	1	ASV_206	Enterococcus	Unassigned	1.38938e-10	1.51495e-08	Enriched	0.491	0
	2	ASV_112	Anaerococcus	Anaerococcuvaginalis	1.8475e-10	1.51495e-08	Enriched	0.399	0
	3	ASV_4	Enterococcus	Enterococcufaecalis	5.15873e-10	2.82011e-08	Enriched	4.302	0.001
	4	ASV_150	Corynebacterium	Corynebacterium_tuberculostearicum	1.17868e-08	4.83259e-07	Enriched	0.202	0
	5	ASV_45	Prevotella	Prevotella_corporis	1.54183e-08	5.05721e-07	Enriched	0.357	0
	6	ASV_96	Anaerococcus	Anaerococcuprevotii	2.06427e-08	5.64234e-07	Enriched	0.171	0
	7	ASV_163	Enterococcus	Unassigned	6.38107e-08	1.21552e-06	Enriched	0.339	0.001
	8	ASV_107	Prevotella	Prevotella_corporis	6.42798e-08	1.21552e-06	Enriched	0.118	0
	9	ASV_41	Bacteroides	Bacteroidefragilis	6.67054e-08	1.21552e-06	Enriched	0.627	0.003
	10	ASV_158	Clostridium_XlVa	Unassigned	1.10972e-07	1.81994e-06	Enriched	0.313	0.007
